# Supplementary material for: Understanding the Genome-Wide Transcription Response To Various cAMP Levels in Bacteria Using Phenomenological Models
Source: mSystems. 2022 Nov 21;7(6):e00900-22. doi: 10.1128/msystems.00900-22 (PMC9765429; doi:10.1128/msystems.00900-22)
Supplement: TABLE S1 [file msystems.00900-22-s0001.xlsx]

## Sheet: key
column header	description
genename	names of all 305 cAMP activated genes
HM_x	the values of all parameters pertaining to the Hills Model
LM_x	the values of all parameters pertaining to the Linear Model
NS_x	the values of all parameters pertaining to the Non-saturating model (NS)
adj_r2	the corrected r2 for predicted vs observed
r2_pvalue	pvalue associated with the adj_r2
slope	slope of the abline for predicted vs observed
rse	relative standard error for the fit
rse_x	rse for the x predicted parameter
RNAP_occupancy	Occupancy of RNAP at the promoter of the genes as defined in Method section5
CRP_occupancy	Occupancy of CRP at the promoter of the genes as defined in Method section5
Eco_dir_indir	Direct and Indirect genes as defined by Ecocyc/RegulonDB
ChIP_dir_indir	Direct and Indirect genes as defined by Ecocyc/RegulonDB and ChIP cut offs
Functional_category	The functional category a gene belongs to based on Ecocyc and Multifun
Functional_sub_category	The subcategory the gene belongs to
ABBREVIATIONS USED IN THE FUNCTIONAL CATEGORIES:
MAF	Mixed Acid Fermentation

## Sheet: cAMP_supplementary
genename	cluster	HM_b	HM_vmax	HM_k	HM_n	HM_adj_r2	HM_r2_pval	HM_slope.x	HM_rse	HM_rse_b	HM_rse_vmax	HM_rse_k	HM_rse_n	LM_m	LM_c	LM_adj_r2	LM_r2_pval	LM_rse	NS_b	NS_m	NS_n	NS_adj_r2	NS_r2_pval	NS_slope	NS_rse	RNAP_occupancy	CRP_occupancy	Eco_Dir_Indir	ChIP_Dir_Indir	Functional_category	Functional_sub_category
abrB	HM	1.20248	10.4867	0.794662	5.03588	0.990969	1.28025e-08	0.992098	0.457475	19.3552	3.2191	3.54797	17.4873	2.57795	2.23631	0.624552	0.00686912	2.493	-1.00248	7.15837	0.406899	0.794894	0.000768689	0.820532	1.99026	876.581	2.63968	indirect	indirect	Others	Others
aceE	NM	NA	NA	NA	NA	NA	NA	NA	NA	NA	NA	NA	NA	0.0991266	1.35695	-0.0483175	0.452978	0.456368	NA	NA	NA	NA	NA	NA	NA	621.79	2.41235	direct	direct	Glycolysis	Glycolysis
ackA	HM	1.02572	2.97692	0.674748	4.87203	0.987603	3.88576e-08	0.989152	0.116948	5.91593	2.83038	4.6762	22.4305	0.521325	1.36727	0.516422	0.017586	0.617295	0.192146	2.04585	0.285813	0.779536	0.000995868	0.807094	0.450196	5163.63	3.77357	indirect	direct	MAF	MAF
acuI	HM	0.937419	3.29518	0.836106	3.71456	0.994734	1.93545e-09	0.995393	0.0845378	4.75093	2.15773	3.42058	14.2248	0.657759	1.16138	0.710187	0.00267036	0.530061	0.438047	1.70081	0.434652	0.86343	0.000180289	0.880502	0.393022	497.591	1.28251	indirect	indirect	MAF	MAF
adhE	HM	0.966403	5.11424	0.942446	2.34331	0.992935	5.41944e-09	0.993818	0.155169	9.19898	4.13002	7.07307	16.2469	1.11915	1.28814	0.840683	0.000311835	0.622744	0.496942	2.33347	0.535829	0.934159	1.36671e-05	0.942389	0.432414	970.037	4.63832	indirect	direct	MAF	MAF
adiC	NM	NA	NA	NA	NA	NA	NA	NA	NA	NA	NA	NA	NA	0.884487	2.69572	0.242585	0.101062	1.71421	-7.03351	11.4996	0.0857031	0.66581	0.00448405	0.707584	1.22989	1318.19	1.47653	indirect	indirect	Stress	Stress
adiY	HM	0.850398	15.7522	0.610666	10.2213	0.923221	2.3496e-05	0.932818	2.48952	146.549	9.73951	7.25978	119.71	3.49578	4.67754	0.262279	0.090731	6.52193	-14.5793	25.8831	0.154671	0.614677	0.00755794	0.662842	5.09115	776.394	8.05009	indirect	direct	Stress	Stress
aegA	HM	0.999371	3.96475	0.903034	3.44472	0.986411	5.35991e-08	0.988109	0.167061	8.82777	3.91299	6.2564	23.4273	0.854306	1.19179	0.808123	0.000605493	0.530548	0.473598	1.931	0.493986	0.919153	2.81903e-05	0.929259	0.371979	748.102	2.56403	direct	direct	Catabolism	Catabolism nucleic acid
amyA	NM	NA	NA	NA	NA	NA	NA	NA	NA	NA	NA	NA	NA	0.0199266	1.04981	-0.0805321	0.545357	0.114711	NA	NA	NA	NA	NA	NA	NA	17802.5	0.726183	indirect	indirect	Catabolism	Catabolism carbohydrate
ansB	HM	1.02031	4.9264	0.820825	4.55918	0.928041	1.86929e-05	0.937036	0.548921	27.5841	8.50799	10.9468	52.1314	1.01574	1.48188	0.516516	0.0175732	1.20253	-0.0853	3.16683	0.364739	0.710202	0.00266986	0.746427	1.0056	3531.74	8.07518	direct	direct	Respiration	Respiration Anaerobic
aphA	HM	1.14805	1.87863	0.735932	10.1595	0.899859	6.0044e-05	0.912377	0.137375	5.9629	4.6649	9.48607	72.8746	0.192527	1.26449	0.383499	0.0444527	0.288074	1.06982	0.476571	0.466122	0.496057	0.0205422	0.55905	0.281321	1982.46	4.72263	indirect	direct	Transport	Transport nucleic acid
arcA	NM	NA	NA	NA	NA	NA	NA	NA	NA	NA	NA	NA	NA	0.379821	1.67632	0.185628	0.136781	0.826836	-2.87233	5.32495	0.0822088	0.601402	0.0085636	0.651227	0.624811	3997.93	4.88669	indirect	direct	Catabolism	Catabolism carbohydrate
asnA	HM	0.827337	4.92359	1.44706	1.15664	0.994627	2.07714e-09	0.995299	0.0949136	9.6341	11.4017	26.268	17.6583	0.795667	1.20827	0.867579	0.000161585	0.398237	0.511041	1.83514	0.481301	0.981082	1.70953e-07	0.983446	0.162585	100.839	2.27276	indirect	indirect	Anabolism	Anabolism
aspA	HM	1.02263	7.14471	0.812386	4.71968	0.977733	3.02766e-07	0.980516	0.470719	23.5296	4.96533	5.81447	28.0729	1.66803	1.69105	0.605401	0.0082507	1.67472	-0.517774	4.76777	0.39553	0.782829	0.000943498	0.809976	1.34196	12991.1	5.90821	direct	direct	Transport	Respiration Anaerobic
bsmA	HM	0.813876	1.90046	0.733075	3.73309	0.974051	5.17914e-07	0.977295	0.0898837	5.9167	3.75995	7.76159	31.646	0.291307	0.970606	0.586534	0.00980567	0.303233	0.557786	0.864981	0.382081	0.778558	0.00101182	0.806238	0.239695	5458.13	2.24061	indirect	indirect	Biofilm	Biofim
bssR	HM	0.955405	10.5686	0.697157	2.93584	0.986645	5.0433e-08	0.988314	0.552729	32.9264	4.5993	6.87629	22.3761	2.59617	2.42209	0.64562	0.00555704	2.40635	-1.70889	8.2331	0.352683	0.858016	0.000206994	0.875764	1.64519	3995.33	3.31509	indirect	direct	Biofilm	Biofim
ccmA	HM	0.812446	4.70204	0.708402	2.82204	0.992416	6.94609e-09	0.993364	0.166381	11.7314	3.22125	5.31147	16.7763	1.08521	1.35319	0.720565	0.00233989	0.853552	-0.181978	3.21603	0.374524	0.909634	4.17635e-05	0.92093	0.524283	988.444	1.49774	indirect	direct	Respiration	Respiration
ccmB	LM	NA	NA	NA	NA	NA	NA	NA	NA	NA	NA	NA	NA	1.20304	1.35636	0.903967	5.17779e-05	0.503777	0.590345	2.39665	0.555969	0.975182	4.42962e-07	0.978284	0.276623	537.08	1.068	indirect	direct	Respiration	Respiration ETC
ccmC	LM	NA	NA	NA	NA	NA	NA	NA	NA	NA	NA	NA	NA	0.692205	1.14473	0.972315	6.50033e-07	0.150789	1.08925	0.792255	0.90557	0.974473	4.88954e-07	0.977664	0.156395	600.44	0.894493	indirect	direct	Respiration	Respiration ETC
cdd	HM	0.743219	5.4052	0.885561	3.38921	0.986401	5.37401e-08	0.988101	0.263152	18.8043	4.50602	6.2487	23.3366	1.28379	1.13041	0.7233	0.00225807	1.0032	-0.0634183	3.04744	0.474396	0.853048	0.000233913	0.871417	0.789665	1114.67	5.46303	direct	direct	Catabolism	Catabolism nucleic acid
chiP	NR	NA	NA	NA	NA	NA	NA	NA	NA	NA	NA	NA	NA	0.249485	0.783392	0.479905	0.0231459	0.315217	0.689875	0.4033	0.683594	0.508988	0.0186246	0.570365	0.330817	4900.46	4.71905	direct	direct	Transport	Transport carbohydrate
clcB	HM	1.23964	2.00641	0.607961	4.60658	0.869102	0.000155082	0.885465	0.160576	6.93523	5.68215	18.8012	88.4004	0.182487	1.41833	0.309557	0.0694623	0.311684	0.564867	1.19128	0.173163	0.648388	0.00539973	0.692339	0.240246	1409.83	1.58236	indirect	indirect	Stress	Stress
cnu	HM	0.908722	2.04154	0.640415	4.92693	0.998084	5.62237e-11	0.998323	0.0269368	1.54852	0.938261	1.90026	9.52686	0.310191	1.11809	0.537195	0.0149166	0.353787	0.457971	1.17347	0.29595	0.790735	0.000826011	0.816893	0.25696	1308.65	6.52633	indirect	direct	Replication	Replication
crr	HM	1.10183	1.63894	0.454329	5.23328	0.890571	8.21825e-05	0.90425	0.108534	5.68579	3.88499	26.3247	75.406	0.125026	1.26807	0.245737	0.0993451	0.240824	0.0838916	1.43186	0.0976312	0.652705	0.00516097	0.696117	0.176506	2573.25	2.30176	direct	direct	Transport	Transport carbohydrate
cspD	NR	NA	NA	NA	NA	NA	NA	NA	NA	NA	NA	NA	NA	0.0397201	1.09823	-0.0356452	0.422784	0.170679	1.1047	0.0248793	1.37509	-0.0223391	0.393865	0.105453	0.183166	4450.55	3.94631	direct	direct	Stress	Stress
cydA	HM	0.947319	4.93001	0.582851	3.05789	0.961068	2.15217e-06	0.965934	0.412691	25.3644	6.62508	13.167	37.3289	1.14939	1.66631	0.665296	0.00450926	1.02267	-0.329149	3.83278	0.32941	0.876126	0.000127522	0.89161	0.672002	7874.51	9.14135	indirect	direct	Respiration	Respiration aerobic
cydB	LM	NA	NA	NA	NA	NA	NA	NA	NA	NA	NA	NA	NA	0.82394	1.16205	0.794137	0.00077889	0.533952	0.391514	1.96203	0.463856	0.901145	5.73608e-05	0.913502	0.399655	6025.73	1.40257	indirect	direct	Respiration	Respiration aerobic
cysG	LM	NA	NA	NA	NA	NA	NA	NA	NA	NA	NA	NA	NA	0.592688	0.982984	0.978004	2.90042e-07	0.114792	0.867509	0.793369	0.79971	0.990202	1.70355e-08	0.991427	0.0827509	390.545	1.18355	direct	direct	Respiration	Respiration Anaerobic
cysQ	HM	1.17101	1.99453	0.864441	2.43873	0.94959	5.33784e-06	0.955891	0.086302	4.23762	5.19944	17.1023	44.5614	0.213817	1.25978	0.685201	0.00360606	0.18227	0.935053	0.659698	0.359203	0.881233	0.00010984	0.896079	0.120926	2857.53	2.77163	indirect	indirect	Anabolism	Anabolism
cytR	HM	1.09896	2.0794	0.913048	3.92366	0.948243	5.85661e-06	0.954713	0.111343	5.23646	4.60129	11.0294	47.0548	0.264783	1.17475	0.640426	0.00586151	0.248034	0.866747	0.705312	0.423268	0.796083	0.000752845	0.821572	0.201752	532.295	1.1251	direct	direct	Catabolism	Catabolism nucleic acid
dctA	LM	NA	NA	NA	NA	NA	NA	NA	NA	NA	NA	NA	NA	0.123039	1.13421	0.709913	0.00267953	0.0992147	1.06115	0.237613	0.578677	0.778077	0.00101972	0.805818	0.0937316	846.16	2.55734	direct	direct	Transport	Transport carbohydrate
dcuA	HM	1.03143	2.17518	0.944349	3.76094	0.992629	6.28595e-09	0.993599	0.0474902	2.38286	1.97841	4.43405	17.5823	0.334192	1.08489	0.833937	0.000361488	0.19051	0.897828	0.62973	0.591634	0.903687	5.23133e-05	0.915727	0.156709	15133.8	6.21224	direct	direct	Transport	Respiration Anaerobic
dcuB	HM	0.842069	4.93923	0.614335	3.70404	0.980253	1.98687e-07	0.982721	0.306204	20.2273	4.65942	7.9116	28.9298	1.09371	1.63966	0.531339	0.0156356	1.26073	-0.841762	4.30906	0.283954	0.798263	0.000724408	0.823481	0.893428	4493.35	3.11426	direct	direct	Respiration	Respiration Anaerobic
dcuC	HM	0.881816	4.29729	0.790009	3.79151	0.990932	1.29916e-08	0.992065	0.163379	9.79559	3.08318	4.39268	18.4529	0.943477	1.27235	0.666423	0.00445409	0.837464	0.068281	2.64202	0.401612	0.841925	0.00030326	0.861685	0.622691	2228.69	6.55223	indirect	direct	MAF	MAF
deoA	HM	1.08762	2.54083	1.5294	2.78418	0.975906	3.99242e-07	0.978918	0.0924448	4.34543	6.32962	14.1247	24.8102	0.373953	1.05373	0.912208	3.771e-05	0.149139	1.04547	0.389129	0.971971	0.912448	3.73481e-05	0.923392	0.160868	383.447	2.79174	direct	direct	Catabolism	Catabolism nucleic acid
deoC	HM	1.51951	4.52776	0.93812	3.94605	0.893257	7.52622e-05	0.9066	0.501299	16.9767	9.67506	16.7013	70.3779	0.789448	1.75069	0.565567	0.0117815	0.854721	0.782943	2.16316	0.413304	0.721638	0.00230753	0.756433	0.738994	469.191	4.48071	direct	direct	Catabolism	Catabolism nucleic acid
dhaK	HM	1.04146	8.22659	0.816694	4.3497	0.999126	3.59479e-12	0.999236	0.107292	5.31559	1.01034	1.21204	5.59756	2.06044	1.71445	0.719323	0.00237778	1.62537	-0.454663	5.20835	0.444304	0.864865	0.000173654	0.881757	1.21816	1062.59	8.01514	indirect	direct	Catabolism	Catabolism glycerol
dhaL	HM	1.1787	5.38838	1.08017	2.989	0.984863	7.82326e-08	0.986755	0.236009	10.5315	5.34874	9.22042	23.3102	1.15406	1.32655	0.825756	0.000429112	0.676734	0.713649	2.12814	0.604162	0.891059	8.08927e-05	0.904677	0.577974	249.757	3.02751	indirect	direct	Catabolism	Catabolism glycerol
dhaM	HM	1.16593	4.08588	1.53327	2.87283	0.987507	3.99179e-08	0.989069	0.134025	5.83204	5.49505	9.72351	17.6459	0.757368	1.08717	0.924762	2.18742e-05	0.277974	1.02037	0.877294	0.897579	0.928083	1.86544e-05	0.937073	0.293544	406.566	1.15507	indirect	direct	Transport	Transport glycerol
dhaR	HM	1.13384	2.17962	0.792824	3.20736	0.955409	3.46763e-06	0.960983	0.110005	5.29544	4.50928	11.4779	42.2661	0.282511	1.25834	0.644185	0.00563996	0.262624	0.965012	0.709046	0.451629	0.788872	0.000852685	0.815263	0.218509	931.168	7.99056	indirect	direct	Catabolism	Catabolism glycerol
dkgA	NM	NA	NA	NA	NA	NA	NA	NA	NA	NA	NA	NA	NA	0.222377	1.29015	0.592056	0.00932962	0.229065	1.08949	0.520045	0.482173	0.700144	0.00302169	0.737626	0.212123	164.316	0.917096	indirect	indirect	metabolic imbalace shunt	Metabolic imbalance shunt
dmsA	HM	0.885867	11.3002	0.766637	5.45815	0.996029	7.20643e-10	0.996525	0.345552	19.767	2.2054	2.27499	11.4383	2.91981	2.14986	0.615874	0.00747175	2.87232	-1.72559	8.356	0.394357	0.79363	0.000785796	0.819426	2.27401	948.288	3.06172	indirect	direct	Respiration	Respiration Anaerobic
dmsB	HM	0.702992	13.0996	1.30755	1.85162	0.990823	1.35425e-08	0.99197	0.454388	38.4006	9.11337	14.5339	18.353	2.96779	1.23066	0.904737	5.03266e-05	1.23733	-0.11617	5.14856	0.637829	0.955916	3.33103e-06	0.961426	0.909157	700.732	1.11707	indirect	direct	Respiration	Respiration Anaerobic
dmsC	HM	1.18466	8.04741	1.6491	2.20461	0.981128	1.69491e-07	0.983487	0.351115	16.063	11.788	18.4705	23.9369	1.62775	1.12333	0.942561	8.44981e-06	0.517697	0.972112	1.89887	0.892688	0.946128	6.74315e-06	0.952862	0.541539	697.522	1.05677	indirect	direct	Respiration	Respiration Anaerobic
ebgR	HM	0.924352	2.11599	0.739015	4.62119	0.996413	5.04503e-10	0.996862	0.0372033	2.08108	1.30493	2.44596	11.2076	0.339486	1.07656	0.656349	0.00496563	0.307778	0.57892	1.02689	0.369684	0.851382	0.000243483	0.869959	0.218619	309.729	1.37441	indirect	indirect	Catabolism	Catabolism carbohydrate
endA	NM	NA	NA	NA	NA	NA	NA	NA	NA	NA	NA	NA	NA	0.141607	1.40563	0.209656	0.120569	0.29315	-0.367892	2.06066	0.0772166	0.626637	0.00672993	0.673307	0.217631	226.444	0.806087	indirect	indirect	Transport	Transport nucleic acid
epd	HM	0.951219	1.8901	0.880033	4.50445	0.982784	1.22832e-07	0.984936	0.0619413	3.32056	2.57433	5.3271	26.0264	0.280771	1.00531	0.803779	0.000655986	0.176734	0.862501	0.50877	0.614707	0.865555	0.000170526	0.88236	0.158013	1472.75	5.44037	direct	direct	Anabolism	Anabolism
fadJ	NM	NA	NA	NA	NA	NA	NA	NA	NA	NA	NA	NA	NA	0.147598	1.01172	0.535878	0.0150761	0.168746	0.810557	0.428679	0.388801	0.700604	0.00300491	0.738028	0.146391	192.38	1.3429	indirect	indirect	Catabolism	Catabolism lipid
fadL	HM	1.03364	3.23244	0.386288	3.84721	0.963025	1.79541e-06	0.967647	0.241304	13.7233	4.7466	14.3889	39.4953	0.598579	1.67588	0.466004	0.0255841	0.775028	-1.56906	4.34209	0.143911	0.826794	0.000420062	0.848445	0.476764	642.322	1.49611	direct	direct	Transport	Transport fatty acid
fdnG	HM	0.420953	20.3607	0.699544	1.97872	0.934653	1.33089e-05	0.942821	2.38621	364.213	14.5876	23.0423	49.6189	5.39626	3.31185	0.75146	0.00153258	3.93306	-2.91522	14.3086	0.41768	0.896709	6.69979e-05	0.90962	2.73866	106.38	3.50997	indirect	direct	Respiration	Formate
fdnH	LM	NA	NA	NA	NA	NA	NA	NA	NA	NA	NA	NA	NA	4.09301	2.57703	0.799277	0.000711458	2.61198	-0.49252	8.77186	0.517258	0.881426	0.000109207	0.896248	2.1684	49.3039	1.69001	indirect	direct	Respiration	Formate
fdnI	LM	NA	NA	NA	NA	NA	NA	NA	NA	NA	NA	NA	NA	0.783749	1.18095	0.720928	0.00232892	0.615912	0.454203	1.85855	0.465172	0.816111	0.000520121	0.839097	0.540022	68.2255	1.14894	indirect	direct	Respiration	Formate
feoA	HM	0.860349	16.7621	0.640998	4.45166	0.990287	1.65224e-08	0.991502	0.843359	52.0792	3.65538	4.62718	21.0135	4.22992	3.87083	0.510987	0.0183407	5.05756	-6.48886	17.5097	0.270199	0.78955	0.000842902	0.815856	3.58368	347.377	3.22041	indirect	direct	Transport	Transport small molecule
feoB	HM	1.0003	8.88847	0.641905	3.48754	0.995332	1.26995e-09	0.995915	0.279533	15.5708	2.45224	3.79146	13.583	2.17058	2.36579	0.610446	0.00786832	2.15805	-1.66444	7.54419	0.320706	0.846674	0.000272056	0.86584	1.46238	279.57	2.73249	indirect	direct	Transport	Transport small molecule
feoC	HM	0.895998	5.10152	0.88815	2.01364	0.983294	1.10531e-07	0.985382	0.237481	16.1988	7.10142	12.5758	25.2638	1.09399	1.32662	0.80586	0.000631432	0.684209	0.35307	2.54171	0.481084	0.92715	1.95223e-05	0.936256	0.45271	687.123	0.945738	indirect	direct	Transport	Transport small molecule
flu	NR	NA	NA	NA	NA	NA	NA	NA	NA	NA	NA	NA	NA	0.0161245	1.05356	-0.10181	0.625291	0.115501	1.05214	0.0186015	0.904837	-0.101163	0.622526	0.0364825	0.124718	113.819	2.89402	indirect	direct	Others	Others
focA	HM	0.939522	17.608	0.64524	7.28481	0.983787	9.95257e-08	0.985813	1.20613	64.6631	4.52178	4.23562	29.4347	4.38543	4.33032	0.430748	0.0326634	6.0401	-8.53948	20.4809	0.239523	0.719205	0.00238137	0.754305	4.58205	895.094	5.87314	direct	direct	MAF	MAF
frdA	HM	1.10183	16.4412	0.727953	4.84654	0.998472	2.54399e-11	0.998663	0.315183	14.7275	1.40249	1.56039	7.29828	4.34359	3.1713	0.633687	0.00627473	4.12456	-3.43311	13.4179	0.362598	0.8343	0.000358681	0.855012	2.99631	26026.9	5.37923	indirect	direct	Respiration	Respiration Anaerobic
frdB	HM	0.781227	17.3287	0.818214	3.30554	0.988273	3.19819e-08	0.989738	0.877701	60.6461	4.52071	5.67485	21.4071	4.78415	2.29823	0.789574	0.000842557	3.14218	-1.92253	11.0681	0.483564	0.909024	4.27677e-05	0.920396	2.23161	16371	0.885848	indirect	direct	Respiration	Respiration Anaerobic
frdC	HM	0.790172	15.5031	0.930074	2.83521	0.99534	1.2614e-09	0.995923	0.465583	32.1765	3.34751	4.59064	13.3899	4.11732	1.79281	0.832311	0.000374264	2.36055	-1.05169	8.49579	0.541659	0.92332	2.33886e-05	0.932905	1.72415	12047.2	1.37053	indirect	direct	Respiration	Respiration Anaerobic
frdD	HM	0.8615	11.047	1.12008	2.07217	0.985341	6.99087e-08	0.987173	0.511559	34.4424	8.7111	13.8293	22.9904	2.61829	1.4083	0.88482	9.85279e-05	1.21189	0.107844	4.70289	0.617738	0.942986	8.23177e-06	0.950113	0.920954	10414.8	1.22131	indirect	direct	Respiration	Respiration Anaerobic
fruA	NM	NA	NA	NA	NA	NA	NA	NA	NA	NA	NA	NA	NA	0.0352948	1.20105	-0.0858919	0.563651	0.213052	NA	NA	NA	NA	NA	NA	NA	309.658	0.890089	indirect	indirect	Transport	Transport carbohydrate
fruB	NM	NA	NA	NA	NA	NA	NA	NA	NA	NA	NA	NA	NA	0.221822	1.31975	0.0989615	0.21282	0.591995	-7.48911	9.29535	0.0281517	0.526851	0.016204	0.585995	0.46336	1318.98	1.91463	indirect	indirect	Transport	Transport carbohydrate
fruK	HM	1.06937	1.89222	0.631799	8.28461	0.914009	3.50483e-05	0.924758	0.143621	6.74164	4.86829	9.29065	81.0944	0.191309	1.26969	0.265451	0.0891528	0.354763	-0.19261	1.83439	0.116757	0.65544	0.00501383	0.69851	0.262442	305.653	1.2024	indirect	indirect	Catabolism	Catabolism carbohydrate
ftnA	NM	NA	NA	NA	NA	NA	NA	NA	NA	NA	NA	NA	NA	0.107562	1.40189	0.0241337	0.309977	0.359497	NA	NA	NA	NA	NA	NA	NA	2121.16	4.62056	indirect	direct	Transport	Transport small molecule
fucP	NM	NA	NA	NA	NA	NA	NA	NA	NA	NA	NA	NA	NA	0.338438	1.02589	0.210274	0.120175	0.699738	0.469033	1.09731	0.360844	0.342916	0.0570669	0.425051	0.689416	51.4438	3.1314	direct	direct	Transport	Transport carbohydrate
fumB	HM	0.911013	4.10956	0.684721	7.42799	0.981835	1.48249e-07	0.984106	0.242771	13.3909	3.9275	4.46075	26.3402	0.925358	1.41397	0.5634	0.0120016	1.0059	-0.0830405	2.96317	0.34948	0.75819	0.0013883	0.788416	0.808584	3776.67	0.940436	direct	direct	Respiration	Respiration Anaerobic
gadA	HM	1.51785	2.76364	0.697171	3.34521	0.966118	1.32102e-06	0.970353	0.117614	4.28371	3.48712	9.96476	36.5581	0.3589	1.68862	0.701435	0.00297472	0.295075	1.32219	0.89305	0.451968	0.840821	0.000310874	0.860718	0.232718	97.5221	4.48488	direct	direct	Stress	Stress
galP	LM	NA	NA	NA	NA	NA	NA	NA	NA	NA	NA	NA	NA	0.281962	0.944074	0.943641	7.90392e-06	0.0887858	0.796078	0.518197	0.601075	0.997963	6.96148e-11	0.998218	0.0182317	80.226	3.65129	direct	direct	Transport	Transport carbohydrate
gatA	HM	1.1649	19.4671	1.13043	3.18285	0.964518	1.55351e-06	0.968953	1.58926	70.2955	9.84981	14.1357	35.4729	5.02261	1.56525	0.805522	0.000635376	3.14456	-0.713857	8.71135	0.640047	0.857934	0.000207421	0.875816	2.90298	17796.2	4.40705	direct	direct	Transport	Transport carbohydrate
gatB	HM	16.1119	420.704	1.3519	3.20418	0.989287	2.32907e-08	0.990626	18.3364	57.0097	5.91223	8.14573	16.5939	110.412	8.92175	0.896583	6.72855e-05	48.1502	-14.1108	150.232	0.789793	0.911942	3.81152e-05	0.92296	47.991	17165	6.828	direct	direct	Transport	Transport carbohydrate
gatC	HM	1.29522	16.4371	1.71193	2.76357	0.996252	5.88578e-10	0.996721	0.359979	14.1285	4.42017	5.71692	10.1067	3.7675	0.736834	0.955763	3.37165e-06	1.04522	0.598202	4.02099	0.954213	0.95636	3.21456e-06	0.961815	1.12133	12636.1	3.77485	direct	direct	Transport	Transport carbohydrate
gatD	HM	1.20589	5.40008	1.64293	2.63932	0.978615	2.62733e-07	0.981288	0.241043	10.302	9.09072	14.577	24.0092	1.04106	1.09426	0.924642	2.19977e-05	0.382423	1.09828	1.0336	1.00509	0.924649	2.19897e-05	0.934068	0.413043	9749.28	2.22736	direct	direct	Transport	Transport carbohydrate
gatY	HM	1.36992	30.3317	1.00872	3.89619	0.994766	1.89492e-09	0.99542	1.00546	37.4011	3.11928	4.00768	15.243	8.21399	2.40971	0.791886	0.000809841	5.35851	-2.19249	15.4791	0.592827	0.862584	0.000184291	0.879761	4.70312	20172.8	22.4948	direct	direct	Catabolism	Catabolism carbohydrate
gatZ	HM	1.19702	14.2768	1.07604	4.37997	0.988635	2.86543e-08	0.990055	0.674516	27.9247	4.44173	6.21349	24.2868	3.72701	1.37228	0.785724	0.000899155	2.47527	-0.267689	6.38569	0.647611	0.836092	0.000345046	0.85658	2.33835	29564.1	5.35541	direct	direct	Catabolism	Catabolism carbohydrate
gldA	HM	1.19247	4.38114	0.774011	3.20985	0.981381	1.61644e-07	0.983709	0.215341	9.89275	4.3294	7.31658	26.9408	0.916457	1.53887	0.75959	0.00135957	0.653977	0.693073	2.16753	0.473852	0.885229	9.72951e-05	0.899575	0.488063	355.908	0.967178	indirect	indirect	Catabolism	Catabolism glycerol
glk	HM	1.14852	2.29407	0.970595	6.31966	0.976653	3.57459e-07	0.979572	0.0892328	3.76704	2.86659	5.02354	35.579	0.323734	1.18756	0.679484	0.00385031	0.27943	1.03976	0.562059	0.64175	0.731489	0.00202559	0.765053	0.27625	907.024	1.65856	indirect	indirect	Catabolism	Catabolism carbohydrate
glnH	LM	NA	NA	NA	NA	NA	NA	NA	NA	NA	NA	NA	NA	0.832614	1.25001	0.967022	1.20141e-06	0.198429	1.1575	0.997841	0.873842	0.970678	7.95257e-07	0.974343	0.202097	616.776	1.90563	indirect	indirect	Transport	Transport amino acid
glnP	LM	NA	NA	NA	NA	NA	NA	NA	NA	NA	NA	NA	NA	1.15192	1.41544	0.895365	7.01336e-05	0.505595	1.32757	1.31073	0.909481	0.896808	6.6769e-05	0.909707	0.542324	290.759	1.0703	indirect	indirect	Transport	Transport amino acid
glpA	HM	0.991755	51.542	0.794865	3.89873	0.997982	6.74031e-11	0.998234	1.13975	60.4301	1.77439	2.01768	8.64106	14.1931	6.45512	0.6947	0.00322581	11.8473	-9.68255	37.3504	0.427498	0.853065	0.000233819	0.871432	8.87756	12774.5	9.96692	direct	direct	Catabolism	Catabolism glycerol
glpB	HM	1.16561	66.5502	1.23353	2.02533	0.990941	1.29436e-08	0.992074	2.48919	123.122	8.06	12.0632	17.7618	16.3745	3.8015	0.906183	4.76766e-05	6.77015	-2.94088	27.401	0.659462	0.950937	4.85275e-06	0.95707	5.28822	14001.8	4.41354	direct	direct	Catabolism	Catabolism glycerol
glpC	HM	0.532379	21.5873	1.26194	2.02208	0.993627	3.77711e-09	0.994423	0.666606	72.0006	6.84119	10.3007	14.8157	5.23991	1.3144	0.910964	3.96329e-05	2.10576	-0.762582	8.64947	0.667708	0.953418	4.0432e-06	0.959241	1.64516	12254.3	1.98048	direct	direct	Catabolism	Catabolism glycerol
glpF	NR	NA	NA	NA	NA	NA	NA	NA	NA	NA	NA	NA	NA	0.0541353	0.822463	0.0794438	0.234718	0.152307	0.832844	0.0310319	1.43457	0.104284	0.2072	0.216247	0.162276	5963.99	3.36055	direct	direct	Transport	Transport glycerol
glpK	HM	0.951634	1.5809	1.52927	7.77848	0.995593	1.03785e-09	0.996144	0.0205469	0.924095	1.31323	6.3675	20.8709	0.18368	0.905869	0.799641	0.000706856	0.117088	0.911664	0.172804	1.04344	0.800185	0.000700005	0.825162	0.126298	5880.48	2.62086	direct	direct	Catabolism	Catabolism glycerol
glpQ	HM	0.872768	1.79601	1.52688	2.14999	0.977989	2.90703e-07	0.980741	0.0522333	3.29139	7.36201	19.848	26.1264	0.222237	0.876267	0.923415	2.32866e-05	0.0823453	0.82003	0.318193	0.75633	0.943698	7.87575e-06	0.950736	0.0762611	17013.8	2.18878	direct	direct	Catabolism	Catabolism lipid
glpT	HM	0.812964	8.80604	1.17695	2.58944	0.998372	3.17791e-11	0.998575	0.138854	9.16195	2.37966	3.64764	7.18731	2.14149	1.01517	0.89351	7.46337e-05	0.949075	0.100988	3.63086	0.651745	0.940654	9.4796e-06	0.948072	0.765268	6954.05	9.12135	direct	direct	Transport	Catabolism lipid
glpX	HM	1.13253	2.06351	0.67303	3.5821	0.984861	7.8255e-08	0.986754	0.0593157	2.87324	2.25747	6.44739	24.527	0.24941	1.28895	0.573408	0.0110105	0.266115	0.818991	0.875113	0.319975	0.812608	0.000556406	0.836032	0.190507	5747.21	2.30696	direct	direct	Gluconeogenesis	Glucoeneogenesis
gntK	NM	NA	NA	NA	NA	NA	NA	NA	NA	NA	NA	NA	NA	0.108941	1.81393	-0.131141	0.795485	1.47991	NA	NA	NA	NA	NA	NA	NA	1945.37	2.46861	direct	direct	Transport	Transport carbohydrate
gntT	NM	NA	NA	NA	NA	NA	NA	NA	NA	NA	NA	NA	NA	0.240711	1.71384	-0.0521697	0.462743	1.13358	NA	NA	NA	NA	NA	NA	NA	730.491	2.74147	direct	direct	Transport	Transport carbohydrate
gntU	NM	NA	NA	NA	NA	NA	NA	NA	NA	NA	NA	NA	NA	-0.00627805	1.28415	-0.142554	0.966812	0.532607	NA	NA	NA	NA	NA	NA	NA	70.9862	2.15858	direct	direct	Transport	Transport carbohydrate
gpmM	HM	1.00618	2.0508	0.780353	3.46034	0.981781	1.49808e-07	0.984058	0.0704281	3.77045	2.90459	6.764	26.5591	0.301508	1.11636	0.750733	0.0015488	0.220165	0.86358	0.680433	0.497857	0.865344	0.000171477	0.882176	0.174784	444.911	3.01514	indirect	direct	Glycolysis	Glycolysis
grcA	HM	0.781668	20.6328	0.685559	2.8509	0.992764	5.89094e-09	0.993669	0.836416	61.4973	3.59784	5.21369	16.2977	5.52909	3.71983	0.703269	0.00290895	4.52693	-4.08806	16.3718	0.376091	0.893684	7.42024e-05	0.906973	2.92682	3884.15	6.55581	direct	direct	MAF	MAF
gutQ	HM	1.28045	2.89703	0.755053	2.42361	0.971789	6.9447e-07	0.975315	0.128987	5.94144	4.78545	11.957	32.5336	0.41901	1.50829	0.653809	0.00510119	0.381883	0.741168	1.44315	0.321057	0.886536	9.34272e-05	0.900719	0.236143	801.812	1.0502	direct	direct	Anabolism	Anabolism
hipA	NM	NA	NA	NA	NA	NA	NA	NA	NA	NA	NA	NA	NA	0.351326	1.8142	0.612495	0.00771681	0.347904	1.24602	1.12321	0.341846	0.784957	0.000910757	0.811837	0.279935	183.516	1.03083	indirect	indirect	Toxin-antitoxin	Toxin-antitoxin
hipB	HM	1.14843	3.46104	0.70529	3.03652	0.962938	1.81029e-06	0.967571	0.224609	11.0228	5.62712	11.197	37.9111	0.674277	1.4466	0.750958	0.00154376	0.492081	0.71531	1.73084	0.433945	0.893468	7.47363e-05	0.906785	0.347627	142.734	1.35293	indirect	indirect	Toxin-antitoxin	Toxin-antitoxin
hsdR	HM	0.934965	2.07733	1.05873	2.40768	0.998289	3.77938e-11	0.998503	0.0205355	1.22284	1.46481	3.73426	7.76201	0.30526	0.994824	0.868796	0.000156373	0.15199	0.821165	0.579209	0.586916	0.939827	9.95327e-06	0.947348	0.111177	5733.95	6.63817	indirect	direct	Toxin-antitoxin	Toxin-antitoxin
hybA	HM	0.837117	6.13761	0.83974	4.12392	0.998597	1.88615e-11	0.998773	0.0991066	6.13525	1.29096	1.60695	7.23743	1.51048	1.2986	0.729102	0.00209144	1.164	-0.0221053	3.47846	0.489038	0.850677	0.000247614	0.869343	0.933443	6901.89	1.41648	indirect	direct	Respiration	Formate
hybB	HM	0.503019	3.75565	0.993995	2.10813	0.971943	6.81218e-07	0.97545	0.235589	27.5484	10.1777	16.988	32.5983	0.856591	0.741882	0.849745	0.000253159	0.460772	0.252012	1.6288	0.58592	0.920623	2.64226e-05	0.930545	0.361736	8012.33	0.857118	indirect	direct	Respiration	Formate
hybC	HM	1.0152	2.93253	1.60231	1.68576	0.975948	3.96813e-07	0.978954	0.103452	6.1819	14.0012	32.741	31.0273	0.421848	1.06702	0.92739	1.9296e-05	0.151914	0.95273	0.615829	0.74402	0.95063	4.96048e-06	0.956801	0.135303	3195.13	1.26844	indirect	direct	Respiration	Formate
hybD	HM	1.16711	1.85455	0.691904	3.46463	0.964476	1.55996e-06	0.968916	0.066968	3.15283	2.90346	9.99536	37.5984	0.187531	1.27357	0.602625	0.008467	0.189296	1.00984	0.554341	0.382285	0.791249	0.00081876	0.817343	0.148193	3978.47	0.938749	indirect	direct	Respiration	Formate
hybO	HM	0.845405	12.7919	0.821081	2.39841	0.985854	6.17015e-08	0.987622	0.657501	45.3504	5.99121	8.78761	23.1422	3.27537	2.11127	0.796572	0.000746389	2.10726	-0.866063	7.68936	0.476183	0.920365	2.6727e-05	0.930319	1.42409	8245.02	6.92674	indirect	direct	Respiration	Formate
hyfG	LM	NA	NA	NA	NA	NA	NA	NA	NA	NA	NA	NA	NA	0.273296	1.35531	0.89008	8.34952e-05	0.123259	1.37906	0.227882	1.1301	0.893242	7.52988e-05	0.906587	0.131206	114.43	0.84749	direct	direct	Respiration	Formate
hypA	HM	1.04408	9.31092	0.717524	3.86788	0.96007	2.3523e-06	0.965061	0.861909	44.0759	7.2091	9.55101	39.5712	2.1616	2.3461	0.52923	0.0159009	2.50123	-2.09648	8.00339	0.303744	0.777508	0.00102915	0.805319	1.85729	5341.52	6.01398	indirect	direct	Respiration	Formate
hypB	HM	0.515352	6.52538	0.814445	3.88388	0.989731	2.00811e-08	0.991015	0.305004	31.0508	3.79372	4.57867	19.6571	1.66052	1.14758	0.671646	0.00420481	1.45765	-0.742699	4.37271	0.428312	0.829963	0.000393285	0.851218	1.133	3082.76	2.46145	indirect	direct	Respiration	Formate
hypC	HM	0.634087	4.13332	0.862035	6.9139	0.888719	8.72161e-05	0.902629	0.641062	49.3405	11.1007	10.2433	68.0073	1.175	0.71497	0.857591	0.000209206	0.612906	0.371638	1.75459	0.729273	0.88113	0.000110178	0.895989	0.604831	3120.32	2.14866	indirect	direct	Respiration	Formate
hypD	HM	0.954137	6.75015	1.2572	2.10842	0.978264	2.78197e-07	0.980981	0.345647	20.5143	10.65	17.9932	27.1481	1.4665	1.14155	0.904235	5.12702e-05	0.613169	0.670063	2.25539	0.711383	0.935172	1.29403e-05	0.943276	0.544917	5150.8	1.25051	indirect	direct	Respiration	Formate
hypE	HM	0.952023	5.90418	1.63613	1.71198	0.997941	7.22341e-11	0.998199	0.0771464	4.86508	5.21848	9.39911	8.91572	1.08595	1.06617	0.948718	5.66991e-06	0.325427	0.735568	1.64218	0.721305	0.976187	3.83119e-07	0.979164	0.239522	1570.77	1.14312	indirect	direct	Respiration	Formate
hypF	HM	0.861698	2.55333	0.841268	4.81623	0.998304	3.66843e-11	0.998516	0.0353711	2.08669	1.04757	1.55676	7.79831	0.482997	1.00496	0.703585	0.0028977	0.395168	0.562479	1.13803	0.47845	0.829889	0.000393894	0.851153	0.323348	502.66	1.15561	indirect	indirect	Respiration	Formate
ilvB	LM	NA	NA	NA	NA	NA	NA	NA	NA	NA	NA	NA	NA	0.116731	1.10571	0.717753	0.00242628	0.0924239	0.960894	0.32138	0.389269	0.820016	0.000481739	0.842514	0.0797185	7222.59	2.55615	direct	direct	Anabolism	Anabolism
ilvC	HM	0.882985	1.63811	0.703531	2.46822	0.909891	4.13452e-05	0.921155	0.112844	7.58674	6.91027	21.5645	58.9981	0.191496	1.0066	0.55158	0.0132572	0.212752	0.644312	0.673532	0.318991	0.783496	0.000933148	0.810559	0.159675	340.422	1.31171	indirect	indirect	Anabolism	Anabolism
ilvX	HM	1.29398	4.29942	1.12149	7.49515	0.965367	1.42673e-06	0.969697	0.285667	10.2773	5.19758	12.653	83.392	0.848364	1.24934	0.674532	0.0040716	0.74013	0.972965	1.3127	0.710415	0.706166	0.00280721	0.743057	0.759596	8044.8	8.78731	indirect	direct	Others	Others
insF1	NR	NA	NA	NA	NA	NA	NA	NA	NA	NA	NA	NA	NA	0.0381953	1.33766	-0.0292362	0.408527	0.158937	1.3447	0.0207197	1.50476	-0.00523598	0.360221	0.120418	0.169658	65.1552	NA	indirect	indirect	NA	NA
iraD	HM	1.04755	5.38987	0.694631	5.70829	0.888392	8.81263e-05	0.902343	0.826761	40.1579	10.7663	13.0636	67.1526	1.04035	1.89947	0.33007	0.0616077	1.71192	-1.35078	5.0842	0.235125	0.613056	0.00767573	0.661424	1.40529	282.38	2.07937	indirect	indirect	Stress	Stress
ivbL	NR	NA	NA	NA	NA	NA	NA	NA	NA	NA	NA	NA	NA	0.0895244	0.916947	0.361473	0.0509862	0.139271	0.941716	0.0334551	1.75785	0.444598	0.0297215	0.514023	0.140297	6951.14	2.55615	direct	direct	Anabolism	Anabolism
katG	HM	1.04445	4.06067	1.38524	2.4822	0.988827	2.69899e-08	0.990224	0.130237	6.62615	5.8956	10.849	17.72	0.776228	1.04883	0.919276	2.80389e-05	0.29586	0.919555	1.00236	0.824296	0.930052	1.69156e-05	0.938795	0.297473	1819.32	7.08074	indirect	direct	Stress	Stress
kbaZ	HM	1.01817	1.84041	0.856717	18.4131	0.800632	0.000694423	0.825553	0.228504	10.067	8.77782	13.023	159.091	0.192043	1.11848	0.23399	0.105873	0.378547	0.909309	0.494121	0.450906	0.324766	0.0635657	0.40917	0.383886	202.374	2.51711	direct	direct	Catabolism	Catabolism carbohydrate
kdgK	HM	1.05364	2.36548	0.778513	2.76172	0.989395	2.24845e-08	0.99072	0.0648968	3.48976	2.69986	6.36948	20.1305	0.361521	1.20849	0.737886	0.00185662	0.272671	0.717264	1.04748	0.382867	0.920003	2.71581e-05	0.930003	0.162706	13688.4	1.07778	indirect	indirect	Transport	Transport carbohydrate
kdpA	HM	1.17396	4.10067	0.687156	3.81786	0.98524	7.16085e-08	0.987085	0.184921	8.49468	3.48383	5.97633	24.1843	0.808156	1.6288	0.611548	0.00778651	0.801765	-0.114246	3.07923	0.28904	0.869705	0.000152565	0.885991	0.501553	116.487	2.85013	indirect	indirect	Transport	Transport small molecule
kdpB	HM	1.32701	4.20952	0.717803	4.03861	0.882813	0.000104749	0.897461	0.536888	21.4304	9.78413	16.4416	69.9521	0.70799	1.82754	0.402481	0.0393716	1.0246	0.31169	2.69434	0.302329	0.640374	0.00586461	0.685327	0.858576	54.2826	0.600129	indirect	indirect	Transport	Transport small molecule
lamB	HM	0.955692	2.06365	0.761193	2.99014	0.962692	1.85285e-06	0.967356	0.10598	6.18905	4.69368	11.1607	38.3309	0.290364	1.10821	0.606585	0.00815973	0.290861	0.636734	0.932061	0.350265	0.821332	0.000469283	0.843665	0.211718	3915.06	1.07481	direct	direct	Transport	Transport carbohydrate
ldhA	NM	NA	NA	NA	NA	NA	NA	NA	NA	NA	NA	NA	NA	0.371908	1.57243	0.153422	0.161519	0.869171	-1.32376	3.63773	0.12141	0.501475	0.0197211	0.563791	0.720424	357.315	3.24502	indirect	direct	MAF	MAF
lipA	NM	NA	NA	NA	NA	NA	NA	NA	NA	NA	NA	NA	NA	0.260568	1.24958	0.39984	0.0400495	0.378845	0.195804	1.52227	0.186507	0.714419	0.0025317	0.750117	0.282271	1228.78	3.95413	indirect	direct	Anabolism	Anabolism
malE	LM	NA	NA	NA	NA	NA	NA	NA	NA	NA	NA	NA	NA	0.471249	1.13648	0.79006	0.000835606	0.309074	1.04948	0.622826	0.808371	0.79987	0.000703971	0.824886	0.325945	2111.37	1.68433	direct	direct	Transport	Transport carbohydrate
malF	NM	NA	NA	NA	NA	NA	NA	NA	NA	NA	NA	NA	NA	0.270878	1.52025	0.291308	0.0771204	0.478476	0.538754	1.46156	0.2015	0.519452	0.0171756	0.57952	0.425573	5478.35	1.00558	direct	direct	Transport	Transport carbohydrate
malI	HM	1.13081	2.23277	0.894768	5.06722	0.988205	3.26373e-08	0.989679	0.0605389	2.68937	2.05811	3.9966	21.7525	0.31518	1.2004	0.712729	0.00258642	0.252498	1.00654	0.61751	0.573458	0.792362	0.000803222	0.818317	0.231867	413.696	3.56795	direct	direct	Catabolism	Catabolism carbohydrate
malK	NR	NA	NA	NA	NA	NA	NA	NA	NA	NA	NA	NA	NA	0.0865367	0.56877	0.00940503	0.334102	0.305167	0.502627	0.186836	0.524469	0.0292753	0.302014	0.150616	0.326296	3876.83	1.28114	direct	direct	Transport	Transport carbohydrate
malP	HM	0.64096	3.1238	1.51388	3.06204	0.99078	1.37659e-08	0.991933	0.0997565	7.78965	4.89989	7.74951	14.9424	0.656897	0.562264	0.926986	1.96776e-05	0.237261	0.486341	0.791997	0.870213	0.932249	1.51161e-05	0.940718	0.246862	940.561	1.51063	indirect	indirect	Catabolism	Catabolism carbohydrate
malQ	HM	0.904165	2.17584	1.42227	3.02668	0.995369	1.23457e-09	0.995948	0.0367603	2.05132	2.50296	5.5859	10.6808	0.340169	0.877066	0.918372	2.91639e-05	0.130436	0.845202	0.397257	0.89203	0.922152	2.46704e-05	0.931883	0.137586	1328.55	0.717167	indirect	indirect	Catabolism	Catabolism carbohydrate
malT	HM	1.0051	3.91105	0.842438	5.77319	0.873345	0.000137969	0.889177	0.566266	28.1254	10.5366	12.5068	70.9949	0.724448	1.34912	0.411889	0.0370292	1.03128	0.0961444	2.41699	0.343814	0.605927	0.00821021	0.655186	0.911817	5883.03	3.00066	direct	direct	Catabolism	Catabolism carbohydrate
manX	HM	1.04042	12.57	0.919672	4.42447	0.991067	1.23238e-08	0.992184	0.540275	26.4075	3.47897	4.0259	19.4099	3.25073	1.74467	0.722549	0.00228031	2.54477	-0.841655	7.15461	0.511624	0.830671	0.000387479	0.851837	2.14731	2700.11	6.34134	direct	direct	Transport	Transport carbohydrate
manY	HM	0.98702	4.16538	1.18603	2.80307	0.996789	3.42548e-10	0.99719	0.0788604	4.19745	2.65055	4.7749	10.0059	0.861959	1.04352	0.88376	0.000101781	0.401002	0.692258	1.43679	0.662189	0.928099	1.86398e-05	0.937087	0.34065	1996.39	2.559	direct	direct	Transport	Transport carbohydrate
manZ	HM	1.00088	4.35143	1.24666	3.91558	0.99789	7.87417e-11	0.998154	0.0712336	3.46604	1.85485	3.26725	8.32073	0.953159	0.940419	0.868086	0.0001594	0.476029	0.73226	1.3114	0.782812	0.884988	9.80198e-05	0.899365	0.4801	2994.49	2.28163	direct	direct	Transport	Transport carbohydrate
melR	HM	1.23821	3.49227	0.797495	5.52046	0.977199	3.28979e-07	0.98005	0.179145	7.29761	3.72092	5.33882	27.8337	0.627522	1.48495	0.605822	0.0082183	0.629526	0.44408	2.03891	0.343726	0.815192	0.000529475	0.838293	0.465588	1257.83	1.11108	direct	direct	Catabolism	Catabolism carbohydrate
menD	HM	0.95217	2.10921	0.655723	4.08003	0.978624	2.62372e-07	0.981296	0.0899943	5.0785	3.18686	7.17477	30.1492	0.340147	1.129	0.67436	0.00407946	0.296861	0.66453	0.988486	0.383922	0.853592	0.000230848	0.871893	0.215	584.105	2.71542	indirect	indirect	Anabolism	Anabolism
mgsA	HM	1.09311	1.98801	0.77443	2.25961	0.804721	0.000644779	0.829131	0.199618	10.9601	11.7997	37.2069	92.864	0.219529	1.22567	0.489173	0.0216227	0.272863	0.794058	0.790441	0.310816	0.7056	0.00282685	0.7424	0.223743	4383.68	2.65597	indirect	indirect	metabolic imbalace shunt	Metabolic imbalance shunt
mlc	HM	1.1281	2.19402	0.736157	6.96806	0.953979	3.87468e-06	0.959731	0.127322	5.66056	3.98443	7.12168	40.5353	0.275298	1.29885	0.432926	0.0321862	0.377728	0.816516	0.925685	0.341497	0.638225	0.00599415	0.683447	0.325875	899.321	4.37637	direct	direct	Catabolism	Catabolism carbohydrate
moaA	HM	0.94654	2.09918	0.709923	4.4805	0.997807	9.01925e-11	0.998081	0.0282907	1.55903	1.00011	1.99904	8.99962	0.322232	1.11398	0.618626	0.00727655	0.315282	0.643446	0.972891	0.372989	0.814355	0.000538092	0.83756	0.237596	3573.87	10.2876	indirect	direct	Anabolism	Anabolism
moaB	HM	1.12404	2.47768	0.834047	3.5927	0.982373	1.33412e-07	0.984576	0.0889407	4.19365	3.07397	6.4857	26.244	0.392639	1.23908	0.776451	0.00104681	0.267692	0.975557	0.799521	0.550714	0.865512	0.00017072	0.882323	0.224267	158.045	1.68185	indirect	direct	Anabolism	Anabolism
modA	NM	NA	NA	NA	NA	NA	NA	NA	NA	NA	NA	NA	NA	0.034806	1.0532	-0.0110295	0.371213	0.133266	0.948021	0.168612	0.279068	0.127919	0.183906	0.236929	0.133687	9540.15	2.79792	direct	direct	Transport	Transport small molecule
modB	NM	NA	NA	NA	NA	NA	NA	NA	NA	NA	NA	NA	NA	-0.0153668	1.11837	-0.127603	0.767242	0.182662	NA	NA	NA	NA	NA	NA	NA	8054.8	1.64419	direct	direct	Transport	Transport small molecule
modC	NM	NA	NA	NA	NA	NA	NA	NA	NA	NA	NA	NA	NA	-0.0302939	1.08463	0.0263925	0.306451	0.100454	1.07656	-0.011953	1.71872	0.0541927	0.266402	0.172419	0.106943	5223.38	1.03187	direct	direct	Transport	Transport small molecule
mrr	LM	NA	NA	NA	NA	NA	NA	NA	NA	NA	NA	NA	NA	0.291681	1.36436	0.881292	0.000109648	0.137294	1.15036	0.618774	0.523559	0.971527	7.17328e-07	0.975086	0.0726274	5733.36	6.63966	indirect	direct	Others	Others
mtlA	NM	NA	NA	NA	NA	NA	NA	NA	NA	NA	NA	NA	NA	0.483368	1.5412	0.107303	0.204076	1.26243	-0.856348	3.32092	0.177156	0.360037	0.0514375	0.440032	1.15453	730.397	5.83207	direct	direct	Transport	Transport carbohydrate
mtlD	NM	NA	NA	NA	NA	NA	NA	NA	NA	NA	NA	NA	NA	-0.0244735	1.04147	-0.102833	0.629714	0.177613	NA	NA	NA	NA	NA	NA	NA	1271.98	1.06442	direct	direct	Catabolism	Catabolism carbohydrate
nagE	HM	0.810553	1.66662	1.06499	2.86706	0.989038	2.52508e-08	0.990408	0.0405596	2.66203	3.04356	8.01104	19.8114	0.236497	0.842781	0.85456	0.000225471	0.124858	0.699348	0.461053	0.571407	0.929514	1.73787e-05	0.938325	0.0938855	252.744	3.70054	direct	direct	Transport	Transport carbohydrate
nanA	LM	NA	NA	NA	NA	NA	NA	NA	NA	NA	NA	NA	NA	0.506874	0.94592	0.936408	1.20916e-05	0.170107	0.972605	0.456515	1.07451	0.937396	1.14432e-05	0.945221	0.182304	1460.05	3.87844	direct	direct	Catabolism	Catabolism carbohydrate
napA	HM	0.776741	21.7766	0.92816	2.22666	0.981536	1.56997e-07	0.983843	1.26594	95.1858	8.24495	12.0601	26.4374	5.64274	2.51779	0.838869	0.000324662	3.1606	-1.53386	11.8494	0.531562	0.932224	1.51353e-05	0.940696	2.21407	222.863	3.93614	indirect	direct	Respiration	Respiration Anaerobic
napB	LM	NA	NA	NA	NA	NA	NA	NA	NA	NA	NA	NA	NA	3.66528	1.21995	0.962127	1.95339e-06	0.938166	0.170616	5.44125	0.732422	0.985386	6.91547e-08	0.987213	0.629467	153.145	1.0642	indirect	direct	Respiration	Respiration Anaerobic
napC	HM	0.752088	5.62566	0.850187	2.74279	0.992758	5.90965e-09	0.993663	0.195013	14.4943	3.6768	5.503	16.7225	1.36289	1.19827	0.803725	0.000656624	0.858022	0.0248356	3.11597	0.489194	0.920801	2.62138e-05	0.930701	0.588706	874.836	1.84409	indirect	direct	Respiration	Respiration Anaerobic
napD	HM	0.408959	16.9079	0.653802	4.52864	0.997543	1.34251e-10	0.99785	0.437678	56.4513	1.88265	2.2436	10.3204	4.67661	3.16103	0.607916	0.00805839	4.67254	-5.87658	16.6504	0.311564	0.846297	0.000274443	0.86551	3.15993	223.793	4.38118	indirect	direct	Respiration	Respiration Anaerobic
napF	HM	1.65379	45.661	0.619936	4.78199	0.992858	5.62738e-09	0.993751	2.03256	65.0001	3.15731	3.91454	19.2971	11.7077	10.5046	0.491233	0.0212949	14.4991	-20.9023	51.4562	0.25402	0.782659	0.000946151	0.809827	10.2359	234.198	8.89357	indirect	direct	Respiration	Respiration Anaerobic
napG	LM	NA	NA	NA	NA	NA	NA	NA	NA	NA	NA	NA	NA	3.85783	1.35234	0.932752	1.47238e-05	1.33365	-0.176044	6.37005	0.666276	0.971925	6.82731e-07	0.975435	0.930748	111.306	1.26487	indirect	direct	Respiration	Respiration Anaerobic
napH	HM	0.830895	19.7366	1.39634	1.804	0.990935	1.29761e-08	0.992068	0.668449	47.9559	10.0446	15.872	18.3386	4.43235	1.50249	0.923776	2.29017e-05	1.63817	-0.111891	7.10475	0.685382	0.960796	2.20541e-06	0.965697	1.26897	138.732	1.00056	indirect	direct	Respiration	Respiration Anaerobic
narG	HM	0.163559	43.7167	1.13709	1.5979	0.982306	1.35213e-07	0.984517	2.21926	894.275	13.9971	22.6394	27.407	10.255	3.63574	0.868231	0.00015878	5.11838	-3.29748	20.9632	0.544944	0.953887	3.90201e-06	0.959651	3.27049	330.874	9.7416	indirect	direct	Respiration	Respiration Anaerobic
narH	LM	NA	NA	NA	NA	NA	NA	NA	NA	NA	NA	NA	NA	6.36135	1.67001	0.969116	9.5418e-07	1.46573	0.671227	8.11835	0.831358	0.97684	3.47556e-07	0.979735	1.37099	895.428	2.91172	indirect	direct	Respiration	Respiration Anaerobic
narI	LM	NA	NA	NA	NA	NA	NA	NA	NA	NA	NA	NA	NA	1.91302	0.870854	0.956663	3.13673e-06	0.525091	0.50718	2.54662	0.80299	0.966892	1.21803e-06	0.971031	0.495726	483.987	0.915829	indirect	direct	Respiration	Respiration Anaerobic
narJ	LM	NA	NA	NA	NA	NA	NA	NA	NA	NA	NA	NA	NA	2.91263	1.13887	0.941319	9.11104e-06	0.93685	0.795767	3.52401	0.867379	0.945457	7.04316e-06	0.952275	0.97558	1089.84	1.62416	indirect	direct	Respiration	Respiration Anaerobic
narK	HM	0.686292	35.4022	0.639477	3.7197	0.99895	6.85504e-12	0.999081	0.588814	47.2266	1.26667	1.72613	6.56426	9.61559	6.73051	0.606854	0.00813918	9.62701	-11.3204	33.6439	0.318483	0.844379	0.000286827	0.863832	6.54217	358.604	9.85677	indirect	direct	Respiration	Respiration Anaerobic
ndh	HM	1.04516	1.61892	0.470415	4.74154	0.900894	5.78793e-05	0.913282	0.108064	5.96352	4.09997	23.8024	69.6671	0.175483	1.1761	0.556525	0.0127204	0.193196	0.766276	0.70213	0.269287	0.784023	0.000925017	0.81102	0.145627	706.172	2.51929	indirect	indirect	Respiration	Respiration ETC
nikA	HM	0.829609	13.6539	0.638272	6.24296	0.992253	7.48246e-09	0.993221	0.631223	38.6909	3.14099	3.22073	20.3416	3.41853	3.39102	0.46519	0.0257329	4.43258	-5.56858	14.8007	0.259208	0.746076	0.00165569	0.777816	3.299	1185.15	2.76657	indirect	indirect	Transport	Transport small molecule
nikB	HM	0.909139	13.0783	0.806595	3.51059	0.997972	6.85512e-11	0.998225	0.270405	15.9015	1.76305	2.21409	8.81166	3.39802	2.19092	0.714171	0.00253969	2.71311	-1.55172	8.79369	0.434307	0.868471	0.000157755	0.884912	1.98792	742.097	0.901458	indirect	indirect	Transport	Transport small molecule
nikC	HM	0.986603	15.9279	0.835167	4.0297	0.995782	8.9017e-10	0.996309	0.484275	25.5359	2.4509	2.84364	12.5823	4.34425	2.22975	0.7655	0.00124312	3.05172	-1.1401	9.44961	0.516279	0.871116	0.000146779	0.887227	2.44368	587.004	0.728259	indirect	indirect	Transport	Transport small molecule
nikD	HM	0.509677	8.24273	1.42673	1.69818	0.977273	3.25261e-07	0.980114	0.424232	51.0273	17.2237	28.4635	30.0819	1.76864	0.817722	0.914234	3.47258e-05	0.696509	0.178722	2.82721	0.687079	0.950479	5.0139e-06	0.956669	0.57166	620.146	0.518805	indirect	indirect	Transport	Transport small molecule
nikE	HM	1.11063	7.68219	1.22859	2.60703	0.998078	5.67559e-11	0.998319	0.122854	5.88646	2.48615	4.03046	7.62143	1.75487	1.21735	0.906341	4.73948e-05	0.724898	0.61357	2.75917	0.697604	0.940662	9.47539e-06	0.948079	0.62322	366.567	0.758406	indirect	indirect	Transport	Transport small molecule
nirB	HM	0.511483	25.8214	0.775822	2.77848	0.995579	1.049e-09	0.996132	0.807629	89.383	3.05572	4.07325	12.9622	7.0178	3.48014	0.75035	0.00155739	5.12952	-4.25614	18.1689	0.432222	0.903756	5.21816e-05	0.915787	3.4401	157.313	5.95817	direct	direct	Respiration	Respiration Anaerobic
nirC	LM	NA	NA	NA	NA	NA	NA	NA	NA	NA	NA	NA	NA	5.22859	1.39591	0.946415	6.61757e-06	1.60334	-0.407709	8.23248	0.695514	0.978183	2.8184e-07	0.98091	1.10503	450.298	2.21519	direct	direct	Respiration	Respiration Anaerobic
nirD	HM	0.365222	19.8862	1.19026	1.53539	0.983716	1.01042e-07	0.985752	0.928642	170.74	14.4379	24.1417	26.7082	4.4725	1.89855	0.867913	0.000160143	2.23532	-1.2122	9.25926	0.538115	0.956637	3.14332e-06	0.962057	1.38338	1253.54	1.08902	direct	direct	Respiration	Respiration Anaerobic
nrdD	HM	1.02098	9.24718	0.584157	9.18041	0.976383	3.72214e-07	0.979335	0.745184	36.6543	5.03742	4.8302	80.352	2.07905	3.09043	0.349109	0.0549762	3.30627	-6.83994	13.7654	0.167543	0.695899	0.00318001	0.733911	2.44099	2208.19	2.33503	indirect	indirect	Anabolism	Anabolism
nrdG	HM	0.882784	3.05682	0.64829	6.46488	0.996945	2.87784e-10	0.997327	0.0670668	3.84918	1.48459	1.9614	12.226	0.593628	1.2941	0.497699	0.0202906	0.72678	-0.116384	2.40925	0.275415	0.761827	0.00131459	0.791599	0.540556	1406.2	1.0751	indirect	indirect	Anabolism	Anabolism
nrfA	HM	0.867738	9.06135	0.777475	3.05844	0.978637	2.61776e-07	0.981308	0.588376	37.5148	5.91981	8.20923	28.8897	2.24327	1.85606	0.68815	0.00348464	1.89993	-0.701908	5.91241	0.427137	0.846951	0.000270311	0.866082	1.43765	421.114	2.60956	indirect	indirect	Respiration	Respiration Anaerobic
nrfD	HM	0.406089	6.69621	1.10464	3.30883	0.995756	9.09626e-10	0.996286	0.188518	23.8454	3.23528	4.60124	12.4459	1.77926	0.51923	0.86888	0.000156018	0.885576	-0.0567125	2.74191	0.710803	0.901134	5.73841e-05	0.913506	0.830593	909.254	0.607657	indirect	indirect	Respiration	Respiration Anaerobic
nupG	NM	NA	NA	NA	NA	NA	NA	NA	NA	NA	NA	NA	NA	0.0920139	0.886116	0.230246	0.108029	0.182726	0.749813	0.280773	0.390525	0.372571	0.0476051	0.451	0.178189	718.668	4.5733	direct	direct	Transport	Transport nucleic acid
ompW	HM	1.20677	5.04198	0.579978	6.42751	0.973368	5.67324e-07	0.976697	0.361297	15.4484	4.73493	6.96169	55.5268	1.07934	2.03056	0.493192	0.0209867	1.33205	-1.07979	4.96938	0.237953	0.776614	0.00104406	0.804538	0.955216	2373.93	2.98188	direct	direct	Stress	Stress
pepE	HM	0.858194	8.68085	0.61426	6.4185	0.996374	5.24321e-10	0.996827	0.265849	15.7822	2.05533	2.21189	16.0781	2.09946	2.50701	0.462348	0.0262571	2.73585	-3.86943	10.0321	0.232644	0.766656	0.00122122	0.795824	1.94677	453.272	2.0478	indirect	indirect	Transport	Transport amino acid
pepT	HM	0.842603	4.8401	0.803049	3.18399	0.996207	6.13633e-10	0.996681	0.119958	7.76678	2.2426	3.3176	12.1196	1.1079	1.27693	0.722933	0.00226892	0.866509	0.0734759	2.84642	0.437319	0.875592	0.000129484	0.891143	0.627161	637.669	3.24347	indirect	direct	Transport	Transport amino acid
pfkA	HM	1.05404	2.54168	0.652719	4.03064	0.99343	4.20054e-09	0.994252	0.0636867	3.25757	1.87538	4.00466	16.6222	0.419518	1.30041	0.61999	0.00718123	0.409369	0.614428	1.35182	0.347214	0.832625	0.000371772	0.853547	0.293451	1168.69	3.86634	indirect	direct	Glycolysis	Glycolysis
pflA	HM	1.01038	2.10583	0.595829	2.95096	0.979718	2.1821e-07	0.982253	0.0803989	4.64793	3.10335	9.44144	26.6193	0.303315	1.21362	0.629645	0.00653283	0.290362	0.600112	1.11005	0.300586	0.873984	0.000135516	0.889736	0.182943	1215.41	2.35174	indirect	indirect	MAF	MAF
pflB	HM	1.05646	4.63959	0.660166	4.27082	0.9924	6.99632e-09	0.99335	0.165911	8.35402	2.64366	4.0872	17.8792	1.03434	1.61999	0.647586	0.00544496	0.954861	0.0119797	3.23561	0.356426	0.849824	0.000252685	0.868596	0.673267	2752.17	3.54452	direct	direct	MAF	MAF
phnL	HM	1.49001	3.13533	0.663419	4.27178	0.984913	7.73147e-08	0.986799	0.107576	3.83671	2.5395	5.74974	25.1619	0.482106	1.73937	0.667992	0.0043781	0.426513	1.03864	1.45097	0.369929	0.856804	0.000213342	0.874704	0.30255	222.119	0.811967	indirect	indirect	Transport	Transport small molecule
pnuC	NR	NA	NA	NA	NA	NA	NA	NA	NA	NA	NA	NA	NA	0.190892	1.37739	0.649002	0.00536528	0.175712	1.36261	0.217573	0.908474	0.650477	0.0052832	0.694167	0.189392	328.003	1.36748	indirect	indirect	Transport	Transport small molecule
pta	HM	0.969697	2.77644	0.805747	3.99841	0.998878	8.62819e-12	0.999018	0.0303644	1.6374	0.872162	1.4712	6.42327	0.510047	1.15481	0.704236	0.00287466	0.41668	0.594144	1.31859	0.435075	0.857588	0.000209219	0.87539	0.312303	3504.07	1.39249	indirect	direct	MAF	MAF
ptsG	HM	1.10317	5.23102	0.828533	2.32278	0.998936	7.1761e-12	0.999069	0.0614098	3.27267	1.42492	2.50245	6.30406	1.10601	1.55711	0.781038	0.00097173	0.744423	0.362831	2.83266	0.435796	0.930971	1.61449e-05	0.9396	0.451465	1415.23	3.03549	direct	direct	Transport	Transport carbohydrate
ptsH	HM	1.20182	2.92067	0.68808	3.49237	0.973092	5.88258e-07	0.976455	0.145517	6.64881	3.98418	8.64901	32.6432	0.454316	1.48525	0.559041	0.0124537	0.497858	0.570557	1.66023	0.306635	0.807419	0.000613476	0.831492	0.355375	2796.09	7.32896	direct	direct	Transport	Transport carbohydrate
ptsI	HM	1.05566	2.33775	0.740336	2.00655	0.98701	4.57682e-08	0.988633	0.0662786	3.97015	3.64441	9.99563	21.8078	0.327488	1.24488	0.705862	0.00281773	0.266547	0.717392	1.04528	0.34655	0.918786	2.86441e-05	0.928938	0.151282	857.899	5.76989	direct	direct	Transport	Transport carbohydrate
pykA	HM	1.03033	2.3822	1.05058	2.27818	0.98931	2.31216e-08	0.990646	0.0603061	3.31902	3.96388	9.92215	19.6028	0.35881	1.10775	0.869884	0.000151819	0.177814	0.899047	0.687234	0.581179	0.941539	8.99152e-06	0.948846	0.128739	2743.69	5.44632	indirect	direct	Glycolysis	Glycolysis
raiA	HM	0.986452	4.59402	1.00778	5.95682	0.964506	1.55528e-06	0.968943	0.345059	16.9988	5.70873	7.26688	47.9674	0.999188	1.09215	0.653597	0.00511265	0.911054	0.517334	1.90249	0.589839	0.723462	0.00225329	0.758029	0.879233	19183.1	18.1161	direct	direct	Stress	Stress
ravA	HM	0.89467	4.83181	0.688122	4.16996	0.980698	1.83416e-07	0.983111	0.288348	17.0881	4.4855	6.42239	27.6797	1.05502	1.54365	0.548641	0.0135842	1.17846	-0.536066	3.80598	0.311398	0.791698	0.000812467	0.817736	0.864714	948.556	2.8684	indirect	direct	Respiration	Respiration Anaerobic
rbsA	HM	1.30088	8.22057	0.71236	6.13444	0.887073	9.18704e-05	0.901189	1.32851	51.6314	11.2505	12.49	65.591	1.65619	2.6087	0.326805	0.0628072	2.74141	-2.59424	8.12418	0.234039	0.607987	0.00805299	0.656989	2.25957	2154.9	1.10954	direct	direct	Transport	Transport carbohydrate
rbsB	HM	0.904574	1.3963	0.895184	3.47872	0.887992	8.92495e-05	0.901993	0.0835027	4.87282	5.47802	18.4586	70.3127	0.127813	0.951238	0.559404	0.0124155	0.139969	0.756368	0.395553	0.363725	0.748418	0.00160128	0.779866	0.114242	1240.85	1.33098	direct	direct	Transport	Transport carbohydrate
rbsC	HM	1.19195	7.60743	0.884259	4.53506	0.85966	0.000198605	0.877202	1.28018	54.6965	13.2106	16.058	79.0229	1.61481	1.8502	0.454706	0.0277079	2.1327	-0.494264	4.86317	0.380254	0.627782	0.0066544	0.674309	1.90321	992.033	0.948293	direct	direct	Transport	Transport carbohydrate
rbsD	HM	1.13557	12.4534	0.772192	4.40447	0.978507	2.67417e-07	0.981194	0.858017	39.1394	5.23359	6.10223	27.6865	3.06452	2.57516	0.590855	0.00943162	3.16391	-2.46441	9.91066	0.34761	0.803887	0.000654689	0.828401	2.36598	1614.79	1.9918	direct	direct	Transport	Transport carbohydrate
rbsK	HM	0.91057	1.38542	0.706284	4.32754	0.837491	0.000334667	0.857804	0.107881	6.21725	5.82645	19.0708	84.2352	0.113745	0.998729	0.340598	0.0578655	0.18366	0.766857	0.420131	0.315771	0.557189	0.0126496	0.61254	0.162563	2627.11	1.76105	direct	direct	Catabolism	Catabolism carbohydrate
rbsR	HM	0.967674	1.72749	0.851176	3.43211	0.92933	1.75393e-05	0.938164	0.101332	5.58019	5.2345	14.033	54.2089	0.202124	1.04608	0.609596	0.0079318	0.20129	0.836825	0.506523	0.452949	0.749545	0.00157556	0.780852	0.174141	977.537	0.969292	direct	direct	Transport	Transport carbohydrate
rcsA	NR	NA	NA	NA	NA	NA	NA	NA	NA	NA	NA	NA	NA	0.0427426	0.999684	0.406814	0.0382786	0.0613891	0.996183	0.0490729	0.902967	0.407212	0.0381794	0.481311	0.0662855	117.757	2.06839	indirect	indirect	Anabolism	Anabolism
rhaR	HM	1.32443	2.44143	0.798539	4.61731	0.853261	0.000232709	0.871604	0.234203	9.07654	7.24401	16.1639	76.3045	0.288241	1.46856	0.451946	0.0282469	0.382531	1.22476	0.652526	0.508202	0.556843	0.0126865	0.612237	0.371542	440.272	0.864332	direct	direct	Transport	Transport carbohydrate
rihA	NR	NA	NA	NA	NA	NA	NA	NA	NA	NA	NA	NA	NA	0.040722	1.08914	-0.0518695	0.461971	0.191428	NA	NA	NA	NA	NA	NA	NA	1479.9	0.92574	direct	direct	Catabolism	Catabolism nucleic acid
rmuC	HM	1.04281	1.47671	0.902079	6.28113	0.983982	9.53738e-08	0.985985	0.0283018	1.32955	1.39385	3.93187	25.6081	0.133002	1.05855	0.803788	0.000655871	0.0837172	0.982863	0.252363	0.587346	0.871647	0.000144648	0.887691	0.0731356	1224.39	1.94448	indirect	indirect	Others	Others
rpiB	HM	0.823657	2.62453	1.07909	6.82421	0.83935	0.000321223	0.859432	0.390018	22.4333	11.3973	21.0299	145.942	0.464847	0.86451	0.467846	0.0252501	0.599928	0.455248	1.07363	0.493498	0.568025	0.0115356	0.622022	0.583826	104.477	3.68349	indirect	direct	Catabolism	Catabolism carbohydrate
sdaB	LM	NA	NA	NA	NA	NA	NA	NA	NA	NA	NA	NA	NA	1.63898	1.36232	0.939826	9.95388e-06	0.534214	0.607383	2.86174	0.631538	0.985396	6.89948e-08	0.987221	0.284266	1137.36	0.931751	indirect	direct	Catabolism	Catabolism amino acid
sdaC	LM	NA	NA	NA	NA	NA	NA	NA	NA	NA	NA	NA	NA	1.36614	1.4722	0.938518	1.07366e-05	0.450365	0.83828	2.3921	0.629815	0.984408	8.67836e-08	0.986357	0.244972	2260.03	5.02694	indirect	direct	Catabolism	Catabolism amino acid
selA	HM	0.997918	2.62431	1.0058	2.52444	0.996074	6.92397e-10	0.996565	0.0453551	2.51916	2.31748	5.13764	11.9572	0.44082	1.09489	0.849612	0.000253957	0.237244	0.839731	0.842346	0.583754	0.92361	2.30784e-05	0.933159	0.182634	2596.14	2.81968	indirect	direct	Anabolism	Anabolism
srlA	HM	0.402123	4.03033	0.94338	6.23243	0.983788	9.94951e-08	0.985815	0.235736	28.5725	4.29253	4.06626	27.722	1.02904	0.558637	0.683847	0.00366286	0.879818	-0.00582856	1.921	0.600734	0.751785	0.00152538	0.782812	0.842038	377.546	3.18738	direct	direct	Transport	Transport carbohydrate
srlR	HM	0.943358	3.30852	0.651929	5.24803	0.963248	1.75774e-06	0.967842	0.250935	13.7332	5.34736	7.93415	41.3987	0.603566	1.41517	0.42614	0.0336907	0.838028	-0.385118	2.85208	0.238447	0.726434	0.00216691	0.76063	0.624972	896.043	1.46248	direct	direct	Catabolism	Catabolism carbohydrate
tdcA	HM	0.928534	3.24059	0.752629	5.5501	0.994418	2.37502e-09	0.995115	0.0916137	5.00122	2.0256	2.70247	13.5796	0.674475	1.19852	0.666861	0.0044328	0.598133	0.407638	1.80422	0.420277	0.824766	0.000437879	0.84667	0.468563	5402.7	4.37351	direct	direct	Catabolism	Catabolism amino acid
tdcB	NM	NA	NA	NA	NA	NA	NA	NA	NA	NA	NA	NA	NA	0.336534	1.16417	0.597922	0.00884307	0.342788	0.261624	1.46917	0.237669	0.818143	0.000499887	0.840875	0.249006	3701	3.53714	direct	direct	Catabolism	Catabolism amino acid
tnaA	LM	NA	NA	NA	NA	NA	NA	NA	NA	NA	NA	NA	NA	0.567075	0.785116	0.758286	0.00138632	0.406051	0.136557	1.49639	0.41726	0.892872	7.62269e-05	0.906263	0.29198	23805.8	10.4875	direct	direct	Catabolism	Catabolism amino acid
torR	HM	2.03977	3.36008	1.48164	8.43939	0.970187	8.43007e-07	0.973914	0.115518	2.40621	3.45889	18.9847	56.3144	0.397672	1.93685	0.802627	0.000669865	0.251204	1.90615	0.453068	0.909063	0.805208	0.000639045	0.829556	0.269552	281.168	0.857722	indirect	indirect	Respiration	Respiration Anaerobic
torT	HM	1.16745	2.53741	0.7892	6.72884	0.965358	1.42811e-06	0.969688	0.138101	5.88995	3.83451	5.92305	35.5355	0.408252	1.29679	0.667297	0.00441163	0.361708	0.668741	1.2688	0.355884	0.859013	0.000201877	0.876636	0.254328	492.998	1.51011	indirect	indirect	Respiration	Respiration Anaerobic
tqsA	HM	1.22468	3.25518	0.931345	3.76756	0.925083	2.15462e-05	0.934448	0.277946	11.766	7.64054	14.2921	57.5237	0.540238	1.37965	0.614548	0.00756724	0.532835	0.823744	1.34962	0.453551	0.751801	0.00152503	0.782826	0.461829	297.868	3.03192	indirect	direct	Transport	Quorum sensing
treB	LM	NA	NA	NA	NA	NA	NA	NA	NA	NA	NA	NA	NA	0.44828	0.753789	0.943195	8.12638e-06	0.141744	0.728457	0.494285	0.931512	0.944505	7.48529e-06	0.951442	0.151324	6859.84	2.67443	direct	direct	Transport	Transport carbohydrate
tsx	HM	1.20733	2.26822	0.346419	3.94777	0.908589	4.34946e-05	0.920016	0.18833	9.20013	5.15666	21.8759	83.0967	0.204338	1.62095	0.14512	0.168516	0.486753	NA	NA	NA	NA	NA	NA	NA	757.758	2.7565	direct	direct	Transport	Transport nucleic acid
ttdR	HM	0.897011	3.40375	0.591356	12.8982	0.962634	1.86314e-06	0.967304	0.290111	16.1751	5.09356	4.53946	187.587	0.610373	1.55668	0.299776	0.0734853	1.0614	-1.37928	4.072	0.17049	0.645426	0.0055682	0.689748	0.815804	499.213	2.03046	indirect	indirect	Respiration	Respiration Anaerobic
ucpA	HM	0.9537	2.0413	0.65108	4.21826	0.946992	6.37016e-06	0.953618	0.135956	7.62299	4.92157	11.2719	48.714	0.276949	1.16522	0.44578	0.0294804	0.371538	0.449426	1.18883	0.263483	0.724991	0.00220853	0.759367	0.282689	4432.32	7.53341	indirect	direct	Others	Others
udp	HM	1.18297	11.0515	0.813469	3.8243	0.956242	3.24523e-06	0.961712	1.0477	46.5894	7.74904	9.72216	41.2855	2.62967	2.32047	0.594856	0.00909497	2.69431	-1.25874	7.63238	0.389816	0.776489	0.00104616	0.804428	2.16155	1142.26	27.5896	direct	direct	Catabolism	Catabolism nucleic acid
uhpT	NR	NA	NA	NA	NA	NA	NA	NA	NA	NA	NA	NA	NA	-0.0238811	1.01947	-0.12143	0.725376	0.238859	1.06787	-0.0889896	0.402694	-0.0956919	0.600118	0.0409208	0.25502	147.509	0.843485	direct	direct	Transport	Transport carbohydrate
uspC	LM	NA	NA	NA	NA	NA	NA	NA	NA	NA	NA	NA	NA	0.347681	1.25274	0.738052	0.0018524	0.262126	0.99434	0.741334	0.527176	0.837271	0.00033628	0.857612	0.223155	373.465	3.90711	indirect	direct	Others	Others
uspF	HM	0.796191	2.61618	0.756233	3.39504	0.981827	1.4847e-07	0.984099	0.123042	8.39728	3.96133	6.90131	26.5347	0.493187	1.03568	0.638481	0.0059786	0.463814	0.337488	1.46305	0.379253	0.830748	0.000386848	0.851905	0.342782	990.497	2.78257	indirect	indirect	Stress	Stress
uxaB	NM	NA	NA	NA	NA	NA	NA	NA	NA	NA	NA	NA	NA	0.290046	1.25377	0.253753	0.0950888	0.550062	NA	NA	NA	NA	NA	NA	NA	790.232	11.9214	direct	direct	Catabolism	Catabolism carbohydrate
uxaC	HM	1.10943	2.41984	0.838592	3.48494	0.994282	2.58407e-09	0.994996	0.0485257	2.32911	1.75529	3.79071	14.9212	0.365083	1.23379	0.723358	0.00225634	0.285249	0.829268	0.947739	0.432107	0.877169	0.000123755	0.892523	0.205301	1572.07	9.07727	direct	direct	Catabolism	Catabolism carbohydrate
ves	NR	NA	NA	NA	NA	NA	NA	NA	NA	NA	NA	NA	NA	0.103249	0.922235	0.13869	0.174125	0.249674	NA	NA	NA	NA	NA	NA	NA	6645.43	1.67913	indirect	indirect	Stress	Stress
viaA	HM	1.08239	2.72433	0.899067	2.9459	0.947887	5.99952e-06	0.954401	0.179993	9.05688	6.91073	14.5822	46.053	0.438257	1.22863	0.683925	0.00365954	0.37464	0.757287	1.12017	0.440183	0.830092	0.000392224	0.85133	0.296688	1900.63	1.1988	indirect	direct	Respiration	Respiration Anaerobic
wrbA	HM	0.58994	5.54397	0.948122	2.56934	0.980165	2.01812e-07	0.982644	0.31812	30.0617	7.1432	10.7925	27.4647	1.34605	0.951051	0.807483	0.000612754	0.837612	0.0922264	2.68087	0.561987	0.891635	7.93893e-05	0.905181	0.678776	750.16	3.27324	indirect	direct	Respiration	Respiration ETC
yaaJ	HM	0.966746	4.46366	0.791154	4.48957	0.99002	1.81687e-08	0.991268	0.179114	9.55071	3.04856	4.04498	18.7252	0.967265	1.36454	0.635969	0.00613246	0.914283	0.0525784	2.80143	0.388702	0.819188	0.000489698	0.84179	0.695982	1878.8	2.49391	indirect	indirect	Transport	Transport amino acid
yagE	NR	NA	NA	NA	NA	NA	NA	NA	NA	NA	NA	NA	NA	0.236907	1.01907	0.64611	0.00552896	0.219366	0.976163	0.311568	0.812402	0.65585	0.00499206	0.698869	0.233659	252.331	0.851284	indirect	indirect	Catabolism	Catabolism carbohydrate
yahN	NM	NA	NA	NA	NA	NA	NA	NA	NA	NA	NA	NA	NA	0.0887674	1.42752	-0.0663031	0.5013	0.458032	NA	NA	NA	NA	NA	NA	NA	783.174	1.99644	direct	direct	Detoxification	Detoxification
yaiV	HM	0.825643	1.44836	0.130777	1.97315	0.975418	4.28324e-07	0.978491	0.0475688	5.85769	1.93223	18.5208	28.7512	0.106803	1.15272	0.188757	0.134567	0.230955	NA	NA	NA	NA	NA	NA	NA	548.21	2.82224	indirect	direct	Others	Others
ybaE	HM	1.1108	2.14044	0.857114	5.15879	0.893913	7.3638e-05	0.907174	0.17912	8.12305	6.24583	12.2378	65.2609	0.277138	1.20746	0.536767	0.0149683	0.316335	1.03904	0.539637	0.581742	0.610528	0.00786214	0.659252	0.313299	598.6	1.28222	indirect	indirect	Anabolism	Anabolism
ybcV	LM	NA	NA	NA	NA	NA	NA	NA	NA	NA	NA	NA	NA	1.03026	0.986977	0.785728	0.000899097	0.684235	0.236135	2.1791	0.524693	0.865371	0.000171355	0.8822	0.585821	168.746	3.21315	indirect	direct	Others	Others
ybcW	HM	0.686515	2.56751	0.635082	3.74716	0.943193	8.12714e-06	0.950294	0.241172	19.3401	7.12012	13.0467	49.7185	0.482392	1.05594	0.465343	0.0257048	0.625317	-0.123734	1.99651	0.272829	0.73737	0.00186987	0.770199	0.473378	272.217	2.40169	indirect	indirect	Others	Others
ybgE	HM	0.837562	2.069	0.417173	2.69074	0.875512	0.00012978	0.891073	0.242765	18.0075	8.91197	31.0049	66.3904	0.361196	1.13755	0.594613	0.00911512	0.370247	0.169665	1.57794	0.240808	0.83516	0.000352089	0.855765	0.255013	3056.35	1.50798	indirect	indirect	Respiration	Respiration aerobic
ybgT	HM	1.19697	4.22331	0.461458	4.24913	0.923156	2.35656e-05	0.932762	0.489998	23.747	7.36939	20.6625	54.9034	0.847279	1.96578	0.471998	0.0245098	1.08554	-1.37015	4.84131	0.18524	0.776095	0.0010528	0.804083	0.763538	3649.96	1.50766	indirect	indirect	Respiration	Respiration aerobic
ybhG	HM	1.93769	3.66336	1.59959	5.49855	0.983407	1.0794e-07	0.985481	0.102829	2.37072	2.99445	8.10881	27.7352	0.480449	1.82206	0.826515	0.000422478	0.281008	1.86996	0.388107	1.1539	0.832816	0.000370257	0.853695	0.29796	541.174	1.61076	indirect	indirect	Others	Others
ybjM	HM	1.18506	5.99674	0.675777	4.1502	0.997817	8.86931e-11	0.99809	0.118037	5.30249	1.4749	2.18327	9.35814	1.33336	1.9602	0.602541	0.00847364	1.34612	-0.423876	4.53075	0.329066	0.831478	0.000380935	0.852543	0.946759	1874.3	4.60164	indirect	direct	Others	Others
yccM	HM	0.917543	2.52129	0.947103	1.74097	0.995834	8.52425e-10	0.996355	0.0425298	3.00171	3.33133	8.09904	12.8518	0.39536	1.08386	0.820607	0.000476121	0.235866	0.679359	0.984854	0.446352	0.959077	2.56447e-06	0.964192	0.12168	352.904	1.42705	indirect	indirect	Respiration	Respiration ETC
ycfP	HM	1.06741	3.71888	0.601779	4.31481	0.96676	1.2352e-06	0.970915	0.265524	13.5233	5.11869	9.62396	41.3662	0.700135	1.61896	0.475607	0.0238798	0.89133	-0.103163	2.90799	0.271081	0.749595	0.00157444	0.780895	0.665281	1177.28	3.12732	indirect	direct	Others	Others
ychH	HM	0.767091	7.1655	1.03713	3.17999	0.997292	1.88646e-10	0.99763	0.15391	10.5016	2.40273	3.53386	10.1444	1.78445	1.01582	0.83129	0.000382448	1.02671	0.0552857	3.30857	0.601157	0.898468	6.30475e-05	0.911159	0.860306	14349.9	4.10767	direct	direct	Stress	Stress
ydbJ	NM	NA	NA	NA	NA	NA	NA	NA	NA	NA	NA	NA	NA	0.153909	1.57447	0.172749	0.146235	0.344506	1.27561	0.551677	0.326447	0.310483	0.069091	0.396673	0.339722	2243.04	2.76322	indirect	indirect	Others	Others
ydcH	HM	1.0477	2.91021	0.941133	7.82217	0.976421	3.70108e-07	0.979368	0.148729	6.7212	3.65407	4.09091	32.852	0.528094	1.12003	0.65268	0.00516231	0.482427	0.722757	1.13223	0.525081	0.745822	0.00166167	0.777594	0.445769	784.842	2.56597	indirect	indirect	Others	Others
ydfI	HM	0.981565	5.34289	0.582994	6.92451	0.937519	1.13637e-05	0.94533	0.642917	33.4623	7.87431	9.99516	91.785	1.02447	2.12245	0.281699	0.0814235	1.84235	-3.49885	7.56015	0.154685	0.64585	0.00554388	0.690119	1.39729	37.7295	2.78124	indirect	indirect	Catabolism	Catabolism carbohydrate
ydfZ	HM	0.876833	16.692	0.662322	3.59433	0.989596	2.10212e-08	0.990897	0.83693	52.4999	3.91073	5.39601	20.3754	4.22894	3.61321	0.56798	0.01154	4.5581	-5.03495	15.6028	0.30321	0.821103	0.000471429	0.843466	3.16815	378.877	1.78946	indirect	indirect	Others	Others
ydjM	HM	0.943957	1.97677	0.138698	1.45098	0.954344	3.76764e-06	0.960051	0.100432	12.8563	4.01267	31.0929	37.1954	0.212881	1.43245	0.406083	0.0384613	0.306142	NA	NA	NA	NA	NA	NA	NA	226.08	1.85162	indirect	indirect	Others	Others
ydjX	HM	0.811297	4.85527	0.556501	6.24164	0.996189	6.24113e-10	0.996665	0.143551	9.34698	1.91879	3.24418	22.9391	1.05682	1.80033	0.409933	0.0375068	1.50958	-2.43291	6.14027	0.190582	0.751412	0.00153365	0.782486	1.05833	323.792	1.76818	indirect	indirect	Others	Others
ydjY	NM	NA	NA	NA	NA	NA	NA	NA	NA	NA	NA	NA	NA	0.681558	1.6431	0.41555	0.0361479	0.964022	-0.160604	2.96961	0.257271	0.674277	0.00408325	0.714992	0.77734	236.085	1.46339	indirect	indirect	Others	Others
ydjZ	HM	1.39612	2.51874	1.25802	7.29819	0.934641	1.33176e-05	0.942513	0.148454	4.68348	5.74666	27.696	105.175	0.337953	1.33312	0.763574	0.00128024	0.238629	1.18393	0.580244	0.643882	0.805843	0.000631632	0.830112	0.233574	289.467	1.31282	indirect	indirect	Others	Others
yeaI	HM	0.795132	3.15681	0.570879	8.32754	0.906059	4.79001e-05	0.917802	0.440559	28.0348	8.82533	13.142	167.192	0.523907	1.47089	0.212656	0.118668	1.07794	-5.21702	7.75554	0.0765397	0.647655	0.00544106	0.691698	0.778879	144.061	5.05836	indirect	direct	Biofilm	Biofilm
yecH	HM	1.30102	10.7217	0.921969	3.50826	0.984419	8.65743e-08	0.986366	0.56798	22.9145	4.93705	6.72945	25.2487	2.60416	1.96342	0.733687	0.00196633	1.98456	-0.368157	6.06726	0.4827	0.856956	0.000212541	0.874836	1.571	1335.72	1.73488	indirect	indirect	Others	Others
yedE	HM	1.07789	2.80245	0.936017	1.94418	0.995	1.61518e-09	0.995625	0.0518632	2.95644	3.1163	7.50028	13.8057	0.439975	1.24368	0.820181	0.000480163	0.262851	0.84781	1.02775	0.478129	0.943705	7.8721e-06	0.950742	0.158854	501.042	2.04439	indirect	indirect	Transport	Transport small molecule
yedF	HM	1.40259	3.49235	0.771934	3.8173	0.932975	1.45529e-05	0.941353	0.280665	10.5985	6.44071	12.2462	51.3916	0.552685	1.68012	0.552674	0.013137	0.612797	0.567739	2.01824	0.304744	0.788407	0.000859428	0.814856	0.455228	364.857	1.12752	indirect	indirect	Others	Others
yeeR	NR	NA	NA	NA	NA	NA	NA	NA	NA	NA	NA	NA	NA	0.0371235	1.17312	0.00960591	0.333759	0.130815	1.18275	0.0014895	3.60853	0.212065	0.11904	0.310556	0.126029	524.726	1.06131	indirect	indirect	Others	Others
yehB	HM	0.866641	2.33543	0.628984	4.85423	0.981845	1.4795e-07	0.984115	0.108529	6.58262	3.29971	6.08215	30.3496	0.418516	1.12922	0.579607	0.0104284	0.441385	0.456074	1.33597	0.352098	0.783924	0.000926551	0.810933	0.341796	59.4355	2.73679	indirect	direct	Biofilm	Biofilm
yehC	HM	1.01353	10.837	0.629144	4.71287	0.973761	5.38486e-07	0.977041	0.872578	45.4782	5.75108	7.50466	36.2535	2.53648	3.01864	0.450475	0.0285375	3.37491	-5.95141	13.4734	0.208322	0.782198	0.000953381	0.809423	2.29495	38.7484	3.25935	indirect	direct	Biofilm	Biofim
yehD	HM	0.580212	7.47933	0.915428	2.36796	0.973747	5.39526e-07	0.977028	0.506304	50.0961	8.85559	13.239	31.69	1.83336	1.18954	0.778341	0.00101537	1.24337	-0.268747	4.03537	0.509918	0.887578	9.0424e-05	0.901631	0.956437	47.1619	9.29493	indirect	direct	Biofilm	Biofim
yehT	HM	1.15446	1.79146	0.522663	5.86388	0.987351	4.16888e-08	0.988932	0.0416181	1.99844	1.4378	7.73452	39.4988	0.177501	1.30748	0.472872	0.024356	0.227065	0.742142	0.875631	0.223068	0.780021	0.00098802	0.807518	0.158437	1164.11	1.02157	indirect	indirect	Transport	Transport pyruvate
yehU	HM	0.900342	2.67831	0.67072	3.01171	0.963945	1.6434e-06	0.968452	0.171796	10.8723	5.44878	11.4323	37.0512	0.456829	1.2132	0.539402	0.0146524	0.518951	-0.018957	2.013	0.250402	0.835878	0.000346649	0.856394	0.334597	1958.37	3.75967	indirect	direct	Transport	Transport pyruvate
yfbS	HM	1.0508	4.90844	0.778335	4.65562	0.994245	2.64232e-09	0.994964	0.150963	7.38466	2.30334	3.00775	14.068	1.07427	1.50327	0.637027	0.00606728	1.01326	0.122395	3.02041	0.401124	0.811961	0.000563296	0.835466	0.787734	1814.22	2.87708	indirect	direct	Others	Others
yfcC	HM	1.10334	8.08177	0.628751	6.34208	0.991598	9.94476e-09	0.992648	0.359548	16.5737	3.00552	3.34268	22.3766	1.85745	2.5363	0.457236	0.0272208	2.4423	-2.63098	8.36639	0.248353	0.745123	0.00167821	0.776982	1.80773	1084.79	3.22223	indirect	direct	Transport	Transport amino acid
yfcZ	HM	1.10126	5.79998	0.503701	4.80787	0.98159	1.55384e-07	0.983891	0.36496	18.8839	3.97968	9.34443	33.0468	1.21983	2.32336	0.407526	0.0381013	1.74979	-2.95337	7.49655	0.179535	0.761786	0.00131541	0.791563	1.19842	3570.91	2.80329	indirect	direct	Others	Others
yfeR	NM	NA	NA	NA	NA	NA	NA	NA	NA	NA	NA	NA	NA	0.0931843	1.55164	0.172694	0.146277	0.208606	1.5005	0.173292	0.617152	0.213895	0.11789	0.312158	0.219638	337.38	3.46332	indirect	direct	Others	Others
yfeX	HM	1.06596	2.46662	0.730613	4.90105	0.983441	1.07172e-07	0.98551	0.0954158	4.60108	2.82482	5.12411	24.0944	0.419561	1.23089	0.713973	0.00254607	0.335149	0.749466	1.10935	0.422708	0.866952	0.000164317	0.883583	0.246895	1030.9	3.1948	indirect	direct	Anabolism	Anabolism
yfjL	HM	1.0725	2.28777	0.644795	6.93285	0.914478	3.43792e-05	0.925168	0.207562	9.76972	6.04876	10.3295	69.2123	0.288348	1.3495	0.298833	0.0738827	0.502289	0.366796	1.49834	0.222751	0.590044	0.00950101	0.641288	0.414844	2127.57	2.5331	indirect	indirect	Others	Others
ygeV	HM	1.02373	1.24102	0.432892	3.18624	0.824606	0.000439308	0.84653	0.0536153	3.12871	3.04168	34.9457	79.7	0.042158	1.09786	0.147343	0.166616	0.0999089	NA	NA	NA	NA	NA	NA	NA	4066.87	4.24063	indirect	direct	Regulation	Regulation
ygjH	HM	1.64238	6.13568	0.903904	3.03575	0.996394	5.14196e-10	0.996845	0.127289	4.19059	2.12589	3.65547	11.8875	1.2692	1.96577	0.816582	0.00051538	0.767233	1.00113	2.73532	0.519042	0.918349	2.91921e-05	0.928556	0.552917	176.338	1.39516	indirect	indirect	Others	Others
yhaM	HM	0.903443	3.14979	1.38047	2.66887	0.998143	5.03994e-11	0.998375	0.0401782	2.31908	2.1304	4.02587	7.03734	0.589071	0.891473	0.925618	2.10093e-05	0.214885	0.786623	0.771877	0.814515	0.937489	1.1383e-05	0.945303	0.212776	656.084	1.95944	indirect	indirect	Catabolism	Catabolism amino acid
yhaO	HM	1.23635	3.94877	0.632554	9.02409	0.915728	3.26362e-05	0.926262	0.471127	19.0967	7.52918	8.84825	83.9641	0.6313	1.8991	0.26207	0.0908357	1.17826	-1.44963	4.53997	0.159172	0.605985	0.00820572	0.655237	0.929957	116.23	3.11101	indirect	direct	Catabolism	Catabolism amino acid
yhbS	HM	1.05723	3.69311	0.805161	2.44303	0.992772	5.86834e-09	0.993676	0.104217	5.73674	3.17573	6.06814	16.4819	0.715232	1.35634	0.768126	0.00119379	0.498889	0.593806	1.81977	0.439325	0.916027	3.22294e-05	0.926524	0.32428	3808.55	2.7006	indirect	direct	Others	Others
yhbT	HM	1.0642	5.0052	0.718724	3.19694	0.992795	5.80314e-09	0.993696	0.167255	8.72659	2.84045	4.62868	16.6033	1.09254	1.61118	0.679807	0.00383621	0.942361	0.142147	3.14845	0.388971	0.864331	0.000176101	0.88129	0.662559	3197.42	5.41067	indirect	direct	Anabolism	Anabolism
yhbU	HM	0.687232	29.1045	0.674962	3.75762	0.944435	7.51857e-06	0.951381	3.55487	280.825	9.43631	12.1257	48.0865	7.28781	5.7893	0.482093	0.0227793	9.17248	-10.593	28.568	0.28844	0.742105	0.001751	0.774342	6.99125	2736.21	5.41067	indirect	direct	Anabolism	Anabolism
yhbV	HM	1.52172	19.0198	0.82401	3.10495	0.996334	5.44841e-10	0.996792	0.511405	18.3576	2.51891	3.37172	11.9431	4.94332	3.20886	0.773841	0.00109137	3.39468	-1.22897	11.5333	0.48069	0.898299	6.34184e-05	0.911012	2.45882	577.578	0.901624	indirect	direct	Anabolism	Anabolism
yhcC	HM	1.5508	8.42458	0.614636	8.68262	0.962651	1.86009e-06	0.96732	0.778877	25.2	5.86088	5.64265	64.2603	1.8855	3.01187	0.44287	0.0300768	2.5424	-3.83911	10.1938	0.201099	0.751363	0.00153474	0.782442	1.83452	5006.62	5.50112	indirect	direct	Others	Others
yhfZ	NM	NA	NA	NA	NA	NA	NA	NA	NA	NA	NA	NA	NA	0.189389	1.08726	0.158277	0.15755	0.437769	-0.798223	2.26807	0.096875	0.522168	0.0168139	0.581897	0.356263	756.841	4.72318	indirect	direct	Others	Others
yhhJ	NM	NA	NA	NA	NA	NA	NA	NA	NA	NA	NA	NA	NA	0.430007	1.71769	0.561618	0.0121849	0.468981	1.0188	1.37944	0.343472	0.734885	0.00193456	0.768024	0.393931	510.167	1.66748	indirect	indirect	Others	Others
yhjC	HM	0.881093	3.06116	0.683056	4.52489	0.97836	2.73896e-07	0.981065	0.171292	10.1792	4.10957	6.4665	29.4177	0.575249	1.25789	0.510266	0.0184428	0.688691	-0.122278	2.34972	0.274054	0.784309	0.00092063	0.811271	0.493666	167.439	2.52136	indirect	indirect	Others	Others
yhjG	HM	0.77325	1.39354	1.04116	10.7997	0.851018	0.000245613	0.869641	0.131053	7.73844	6.6683	12.137	185.783	0.174538	0.770244	0.564306	0.0119092	0.189412	0.769178	0.176508	0.992072	0.564326	0.0119072	0.618785	0.204583	10388.5	0.977929	indirect	indirect	Others	Others
yhjY	HM	0.939921	2.5267	0.811804	4.91218	0.944804	7.34474e-06	0.951703	0.195846	10.6062	5.77953	9.03313	44.5973	0.416814	1.12865	0.526207	0.0162869	0.484941	0.532073	1.24482	0.381241	0.709178	0.00270421	0.745531	0.410376	676.864	1.78384	indirect	indirect	Biofilm	Biofim
yidF	HM	0.984552	2.0778	0.81265	4.11879	0.940706	9.45057e-06	0.948118	0.137348	7.25573	5.22149	10.7113	47.7593	0.286794	1.11513	0.548983	0.0135459	0.320147	0.682081	0.882962	0.368364	0.743716	0.00171186	0.775752	0.260667	4455.66	1.40144	indirect	indirect	Others	Others
yieE	HM	0.953567	2.47159	0.68882	4.60702	0.8854	9.67828e-05	0.899725	0.286679	15.6795	8.49636	15.2514	70.0316	0.367998	1.24464	0.362485	0.0506704	0.571458	0.357328	1.51205	0.28131	0.613248	0.00766169	0.661592	0.480761	795.218	3.04624	indirect	direct	Others	Others
yihL	HM	1.26586	3.41205	0.767948	6.67876	0.964209	1.60154e-06	0.968683	0.221503	8.75171	4.54332	6.18058	35.6765	0.604391	1.5253	0.57025	0.0113163	0.648686	0.9947	1.39406	0.49324	0.684279	0.00364465	0.723744	0.600553	228.852	1.41614	indirect	indirect	Others	Others
yihM	HM	0.881658	3.17014	0.731279	4.74869	0.906781	4.66126e-05	0.918433	0.381664	22.3315	8.8574	12.8411	59.5081	0.572511	1.26072	0.418464	0.0354581	0.80566	-0.323344	2.57113	0.251051	0.696973	0.0031394	0.734851	0.628171	126.833	2.1264	indirect	indirect	Others	Others
yihU	NR	NA	NA	NA	NA	NA	NA	NA	NA	NA	NA	NA	NA	0.578869	2.20764	0.351413	0.0542143	0.916786	2.07495	0.804504	0.780307	0.36618	0.0495296	0.445408	0.978905	649.785	2.92134	indirect	direct	Catabolism	Catabolism carbohydrate
yjdA	NR	NA	NA	NA	NA	NA	NA	NA	NA	NA	NA	NA	NA	-0.034809	0.755985	-0.0144875	0.377966	0.135291	NA	NA	NA	NA	NA	NA	NA	210.072	6.52791	indirect	direct	Others	Others
yjdK	HM	0.779594	41.657	0.91365	4.84591	0.990224	1.69028e-08	0.991446	2.0257	130.869	3.77576	3.83778	20.2581	11.5326	3.2756	0.705079	0.00284507	9.4034	-5.50397	24.8611	0.522798	0.807444	0.000613192	0.831514	8.20698	229.162	4.46592	indirect	direct	Toxin-antitoxin	Toxin-antitoxin
yjdO	HM	0.60085	24.0952	0.897308	4.11953	0.992777	5.85544e-09	0.99368	0.985964	84.4342	3.38286	3.78537	17.0778	6.60791	2.25895	0.72536	0.00219783	5.13828	-3.16158	14.7561	0.504342	0.837907	0.000331624	0.858168	4.26375	392.408	3.77565	indirect	direct	Toxin-antitoxin	Toxin-antitoxin
yjfP	HM	1.17755	1.68435	0.686957	2.35556	0.904107	5.15125e-05	0.916094	0.0779464	3.99911	4.75396	23.4453	60.4545	0.130888	1.26067	0.580743	0.0103243	0.137746	1.05678	0.410152	0.359505	0.781482	0.000964667	0.808797	0.107413	4581.29	2.24129	indirect	indirect	Catabolism	Catabolism carbohydrate
yjhG	HM	1.07496	2.31682	1.10514	3.85767	0.996281	5.7267e-10	0.996746	0.0357276	1.66466	1.60318	3.94691	12.5416	0.358713	1.08364	0.860337	0.000195221	0.185047	0.959209	0.565419	0.696546	0.895065	7.08473e-05	0.908182	0.173251	318.332	0.815873	direct	direct	Catabolism	Catabolism carbohydrate
yjiY	HM	1.51026	66.2919	2.6502	3.63886	0.999863	5.47447e-15	0.99988	0.245127	7.69639	3.73024	3.17202	6.0732	13.2247	-3.39691	0.92344	2.32604e-05	4.89929	0.685373	4.68978	1.76374	0.994166	2.77148e-09	0.994895	1.46079	1042.18	5.86662	indirect	direct	Transport	Transport pyruvate
yjjI	HM	1.92806	21.6934	0.753854	3.4492	0.985017	7.54694e-08	0.98689	1.21522	34.1533	4.67187	6.18014	24.0372	5.3392	4.56554	0.631138	0.00643656	5.09594	-3.94263	16.9482	0.352971	0.842783	0.000297444	0.862435	3.59349	587.692	4.48213	indirect	direct	Others	Others
yjjL	NM	NA	NA	NA	NA	NA	NA	NA	NA	NA	NA	NA	NA	0.0141768	0.978449	-0.0600785	0.483755	0.0701412	0.839404	0.1702	0.11809	0.115828	0.195495	0.22635	0.0691904	99.5356	2.54184	indirect	indirect	Transport	Transport carbohydrate
yjjM	LM	NA	NA	NA	NA	NA	NA	NA	NA	NA	NA	NA	NA	0.205941	0.922578	0.837769	0.000332628	0.11581	0.762655	0.448706	0.504988	0.914025	3.50256e-05	0.924772	0.0910619	159.354	2.91576	indirect	direct	Catabolism	Catabolism carbohydrate
yjjW	HM	0.89622	7.58232	1.20848	2.47185	0.991967	8.49522e-09	0.992971	0.254068	15.3406	5.45642	8.67343	15.907	1.76042	1.06594	0.889178	8.59472e-05	0.797566	0.220731	3.1207	0.625055	0.943698	7.87565e-06	0.950736	0.614029	1877.18	1.07768	indirect	indirect	MAF	MAF
ykgE	HM	1.50893	7.12592	0.80642	6.48804	0.992194	7.68342e-09	0.99317	0.263031	8.67048	2.62485	2.79394	16.6007	1.57934	2.08579	0.610236	0.00788391	1.57086	0.346686	4.08688	0.437612	0.756826	0.00141669	0.787223	1.3402	1464.46	5.19395	indirect	direct	Catabolism	Catabolism carbohydrate
ykgF	HM	0.559193	1.83773	0.935237	5.20872	0.870363	0.000149846	0.886568	0.244571	21.7926	10.1819	14.1454	80.762	0.335727	0.650185	0.51086	0.0183587	0.401507	0.460452	0.633958	0.599226	0.577274	0.0106447	0.630243	0.403162	1304.76	1.10437	indirect	direct	Catabolism	Catabolism carbohydrate
ykgG	HM	1.07935	1.41707	0.838708	12.3392	0.930574	1.64748e-05	0.939252	0.0507384	2.15474	2.52081	5.90318	69.7092	0.0972847	1.10634	0.540171	0.0145611	0.110359	0.903843	0.362394	0.294668	0.760159	0.00134804	0.790139	0.0860888	1018.83	0.926233	indirect	direct	Catabolism	Catabolism carbohydrate
ykgR	HM	0.476801	4.94224	1.02213	5.94643	0.997908	7.64797e-11	0.998169	0.101985	10.3749	1.5836	1.83079	11.8879	1.30563	0.520732	0.774892	0.00107327	0.894008	0.0215789	2.1261	0.678091	0.815879	0.000522473	0.838895	0.873314	361.468	3.14936	direct	direct	Others	Others
ynfK	HM	0.934599	17.7118	0.667598	5.69418	0.992484	6.73158e-09	0.993423	0.797345	43.5502	3.13827	3.30042	17.7119	4.54625	3.92849	0.511065	0.0183297	5.43503	-6.97113	18.5567	0.273463	0.780995	0.000972405	0.808371	3.92895	2249.48	7.79196	direct	direct	Anabolism	Anabolism
ynjE	HM	1.12061	2.66418	0.652551	7.53926	0.97085	7.78989e-07	0.974494	0.150778	6.76669	3.71642	5.62972	38.3	0.392747	1.44296	0.386422	0.0436383	0.584644	0.336727	1.78649	0.249996	0.664177	0.00456456	0.706155	0.467181	299.455	1.81092	indirect	indirect	Anabolism	Anabolism
ynjH	NR	NA	NA	NA	NA	NA	NA	NA	NA	NA	NA	NA	NA	0.131253	1.2973	0.290838	0.0773263	0.232047	1.16296	0.327009	0.446406	0.353432	0.0535537	0.434253	0.239322	2652.34	2.37549	indirect	indirect	Others	Others
yohJ	HM	0.744726	9.25166	0.709226	4.17817	0.954501	3.72232e-06	0.960188	0.961362	68.0959	7.86226	9.74576	42.2036	2.20449	2.14402	0.49739	0.0203378	2.70045	-2.62016	8.42654	0.295261	0.75122	0.00153792	0.782318	2.05212	259.618	1.37854	indirect	indirect	MAF	MAF
yohK	HM	1.242	9.49752	0.712267	4.69669	0.899759	6.02576e-05	0.912289	1.43981	60.0505	11.1261	13.6716	63.0495	2.03415	2.70866	0.392576	0.0419621	2.99545	-2.93879	9.16295	0.25236	0.669691	0.0042969	0.710979	2.38589	368.579	0.77792	indirect	indirect	MAF	MAF
ypfM	HM	0.841534	4.09467	1.00672	5.01199	0.992634	6.27269e-09	0.993554	0.138032	8.1234	2.74323	3.82103	20.1683	0.933491	0.924362	0.758757	0.00137662	0.667596	0.494472	1.62669	0.638451	0.813131	0.000550872	0.83649	0.63464	6467.65	3.75273	indirect	direct	Others	Others
yqeJ	NM	NA	NA	NA	NA	NA	NA	NA	NA	NA	NA	NA	NA	0.332901	1.41845	0.20221	0.125404	0.699831	-2.88445	4.977	0.0745629	0.603869	0.00836954	0.653386	0.53265	71.4615	5.10366	indirect	direct	Others	Others
yqgA	HM	0.766905	5.6401	0.830391	3.86432	0.983347	1.09321e-07	0.985428	0.314337	21.4731	4.57375	5.88807	25.2485	1.33545	1.26222	0.661534	0.00469717	1.19767	-0.240417	3.49517	0.43152	0.817809	0.00050317	0.840583	0.949109	693.849	1.71702	indirect	indirect	Others	Others
yqhD	HM	1.08439	2.69803	0.662361	3.09782	0.98429	8.91096e-08	0.986254	0.102742	5.37772	3.16805	7.38703	24.327	0.460009	1.32988	0.699935	0.00302936	0.37949	0.677501	1.36527	0.37454	0.887618	9.03098e-05	0.901666	0.25085	1834.76	1.55873	indirect	indirect	metabolic imbalace shunt	Metabolic imbalance shunt
ysaA	HM	0.888862	6.44604	0.921127	3.5713	0.999564	3.16642e-13	0.999618	0.055847	3.28885	0.796744	1.09781	4.20443	1.58461	1.23155	0.797334	0.000736428	1.01716	0.165431	3.23048	0.549565	0.886948	9.22308e-05	0.90108	0.820566	2784.01	3.5111	indirect	direct	Respiration	Formate
ytjB	NR	NA	NA	NA	NA	NA	NA	NA	NA	NA	NA	NA	NA	0.0737719	1.62239	0.128477	0.183388	0.182795	0.921007	0.84234	0.0895616	0.33174	0.0610013	0.415273	0.17289	510.201	0.902215	indirect	indirect	Others	Others
zraS	HM	0.751265	3.57486	0.755172	5.71774	0.996466	4.78894e-10	0.996908	0.0891492	6.00027	1.77896	2.10792	10.7834	0.802275	1.09948	0.622965	0.00697655	0.778281	0.143224	2.16519	0.418914	0.783772	0.000928878	0.810801	0.636611	2479.94	1.65737	direct	direct	Stress	Stress
